# Supplementary material for: ﻿Four new species of mygalomorph spiders (Araneae, Halonoproctidae and Theraphosidae) from the Colombian Pacific region (Bahía Solano, Chocó)
Source: Zookeys. 2023 Jun 6;1166:49–90. doi: 10.3897/zookeys.1166.101069 (PMC10265498; doi:10.3897/zookeys.1166.101069)
Supplement: XML Treatment for Ummidia solana [file zookeys.1166.101069-treatment1.xml]

<!DOCTYPE tp:taxon-treatment
  PUBLIC "-//TaxonX//DTD Taxonomic Treatment Publishing DTD v0 20100105//EN" "tax-treatment-NSO.dtd">
<tp:taxon-treatment xmlns:tp="http://www.plazi.org/taxpub"><tp:treatment-meta><kwd-group><label>Taxon classification</label><kwd>
                <named-content content-type="kingdom">Animalia</named-content>
              </kwd><kwd>
                <named-content content-type="order">Araneae</named-content>
              </kwd><kwd>
                <named-content content-type="family">Halonoproctidae</named-content>
              </kwd></kwd-group><mixed-citation publication-type="journal"><person-group><name><surname>Echeverri</surname><given-names>Mariana</given-names></name><name><surname>Gómez Torres</surname><given-names>Sebastián</given-names></name><name><surname>Pinel</surname><given-names>Nicolás</given-names></name><name><surname>Perafán</surname><given-names>Carlos</given-names></name></person-group><article-title>﻿Four new species of mygalomorph spiders (<tp:taxon-name><tp:taxon-name-part taxon-name-part-type="order">Araneae</tp:taxon-name-part></tp:taxon-name>, <tp:taxon-name><tp:taxon-name-part taxon-name-part-type="family">Halonoproctidae</tp:taxon-name-part></tp:taxon-name> and <tp:taxon-name><tp:taxon-name-part taxon-name-part-type="family">Theraphosidae</tp:taxon-name-part></tp:taxon-name>) from the Colombian Pacific region (Bahía Solano, Chocó)</article-title><source>Zookeys</source><day>06</day><month>06</month><year>2023</year><volume>1166</volume><fpage>49</fpage><lpage>90</lpage><pub-id pub-id-type="doi">10.3897/zookeys.1166.101069</pub-id></mixed-citation></tp:treatment-meta><tp:nomenclature><label>﻿</label><tp:taxon-name>
              <object-id xmlns:xlink="http://www.w3.org/1999/xlink" content-type="arpha" xlink:type="simple">F2736434-F432-5DE7-BC46-75498A479E49</object-id>
              <tp:taxon-name-part taxon-name-part-type="genus" reg="Ummidia">Ummidia</tp:taxon-name-part>
              <tp:taxon-name-part taxon-name-part-type="species" reg="solana">solana</tp:taxon-name-part>
              <object-id xmlns:xlink="http://www.w3.org/1999/xlink" content-type="zoobank" xlink:type="simple">https://zoobank.org/C21B3C70-626A-4B19-830E-25B8E74EC200</object-id>
            </tp:taxon-name><tp:taxon-status xmlns:xlink="http://www.w3.org/1999/xlink" xlink:type="simple">sp. nov.</tp:taxon-status><xref ref-type="fig" rid="F3">Figs 3</xref><xref ref-type="fig" rid="F4">, 4</xref><xref ref-type="fig" rid="F5">, 5</xref><xref ref-type="fig" rid="F6">, 6</xref><xref ref-type="fig" rid="F7">, 7</xref><xref ref-type="fig" rid="F8">, 8</xref><xref ref-type="fig" rid="F9">, 9</xref><xref ref-type="fig" rid="F10">, 10</xref><xref ref-type="table" rid="T1">; Tables 1</xref><xref ref-type="table" rid="T2">, 2</xref></tp:nomenclature><tp:treatment-sec sec-type="type material" id="SECID0EZJAE"><title>Type material.</title><p><bold><italic>Holotype</italic></bold> ♂: Colombia, Chocó, Bahía Solano, Jardín Botánico del Pacífico, <named-content xmlns:xlink="http://www.w3.org/1999/xlink" content-type="dwc:verbatimCoordinates" xlink:type="simple"><named-content content-type="geo-json" specific-use="{&#34;type&#34;:&#34;Point&#34;,&#34;coordinates&#34;:[-77.400000,6.380000]}" id="NCID0EHKAE" xlink:type="simple">6.38, -77.40</named-content></named-content>, elevation 60 m a.s.l., 10–25 February 2022, M. Echeverri, S. Gómez Torres and C. Perafán leg. (<abbrev xmlns:xlink="http://www.w3.org/1999/xlink" xlink:title="Instituto de Ciencias Naturales" id="ABBRID0EMKAE" xlink:type="simple">ICN</abbrev> 12356). <bold><italic>Paratype</italic></bold> ♀: same data as holotype, except elevation 132 m a.s.l. (<abbrev xmlns:xlink="http://www.w3.org/1999/xlink" xlink:title="Instituto de Ciencias Naturales" id="ABBRID0ETKAE" xlink:type="simple">ICN</abbrev> 12357).</p></tp:treatment-sec><tp:treatment-sec sec-type="etymology" id="SECID0EXKAE"><title>Etymology.</title><p>The specific epithet <italic><tp:taxon-name><tp:taxon-name-part taxon-name-part-type="genus" reg="Ummidia"/><tp:taxon-name-part taxon-name-part-type="species" reg="solana">solana</tp:taxon-name-part></tp:taxon-name></italic> is a noun in feminine refers to the municipality of Bahía Solano, one of the most beautiful places in the Colombian Pacific coast, recognized for having large and desolate beaches and landscapes of abundant vegetation. It is immersed in one of the world’s biodiversity hotspots. It is also said that the word “solano” means “wind from where the sun rises”.</p></tp:treatment-sec><tp:treatment-sec sec-type="diagnosis" id="SECID0EHLAE"><title>Diagnosis.</title><p><italic><tp:taxon-name><tp:taxon-name-part taxon-name-part-type="genus" reg="Ummidia">Ummidia</tp:taxon-name-part><tp:taxon-name-part taxon-name-part-type="species" reg="solana">solana</tp:taxon-name-part></tp:taxon-name></italic> sp. nov. can be differentiated from all geographically proximate species (see <xref ref-type="bibr" rid="B19">Godwin and Bond 2021</xref>) by the following combination of morphological features. Male: subcircular carapace, palpal bulb with thin and smoothly sinuous embolus, distally flattened (Fig. <xref ref-type="fig" rid="F7">7A–D</xref>); tibia I with numerous spines, 14 prolateral and 40 retrolateral; tarsus IV with defined comb on the retrolateral face (Fig. <xref ref-type="fig" rid="F6">6F</xref>) (males of <italic><tp:taxon-name><tp:taxon-name-part taxon-name-part-type="genus" reg="Ummidia">U.</tp:taxon-name-part><tp:taxon-name-part taxon-name-part-type="species" reg="quijichacaca">quijichacaca</tp:taxon-name-part></tp:taxon-name></italic> and <italic><tp:taxon-name><tp:taxon-name-part taxon-name-part-type="genus" reg="Ummidia">U.</tp:taxon-name-part><tp:taxon-name-part taxon-name-part-type="species" reg="tibacuy">tibacuy</tp:taxon-name-part></tp:taxon-name></italic> unknown). Female: oval carapace, longer than wide, with strongly procurved fovea, wide and deep (Fig. <xref ref-type="fig" rid="F8">8A, B</xref>) (carapace longer than wide but angular in <italic><tp:taxon-name><tp:taxon-name-part taxon-name-part-type="genus" reg="Ummidia">U.</tp:taxon-name-part><tp:taxon-name-part taxon-name-part-type="species" reg="quijichacaca">quijichacaca</tp:taxon-name-part></tp:taxon-name></italic> and wider than long and rounded in <italic><tp:taxon-name><tp:taxon-name-part taxon-name-part-type="genus" reg="Ummidia">U.</tp:taxon-name-part><tp:taxon-name-part taxon-name-part-type="species" reg="tibacuy">tibacuy</tp:taxon-name-part></tp:taxon-name></italic>, both with shallower fovea); basal segment of chelicerae with numerous lateral teeth (9–10) (4–6 in <italic><tp:taxon-name><tp:taxon-name-part taxon-name-part-type="genus" reg="Ummidia">U.</tp:taxon-name-part><tp:taxon-name-part taxon-name-part-type="species" reg="quijichacaca">quijichacaca</tp:taxon-name-part></tp:taxon-name></italic> and <italic><tp:taxon-name><tp:taxon-name-part taxon-name-part-type="genus" reg="Ummidia">U.</tp:taxon-name-part><tp:taxon-name-part taxon-name-part-type="species" reg="tibacuy">tibacuy</tp:taxon-name-part></tp:taxon-name></italic>); maxillae with two sets (proximal and distal) of few cuspules of similar number (ca. 12) (Fig. <xref ref-type="fig" rid="F9">9F</xref>) (27 proximal / 24 distal in <italic><tp:taxon-name><tp:taxon-name-part taxon-name-part-type="genus" reg="Ummidia">U.</tp:taxon-name-part><tp:taxon-name-part taxon-name-part-type="species" reg="quijichacaca">quijichacaca</tp:taxon-name-part></tp:taxon-name></italic> and 38 proximal / 15 distal in <italic><tp:taxon-name><tp:taxon-name-part taxon-name-part-type="genus" reg="Ummidia">U.</tp:taxon-name-part><tp:taxon-name-part taxon-name-part-type="species" reg="tibacuy">tibacuy</tp:taxon-name-part></tp:taxon-name></italic>); palp trochanter with distinct group of elongated cuspules (Fig. <xref ref-type="fig" rid="F9">9E</xref>) (unknown in the other species); labium with few weak subconical cuspules (4) (Fig. <xref ref-type="fig" rid="F9">9D</xref>) (7 in <italic><tp:taxon-name><tp:taxon-name-part taxon-name-part-type="genus" reg="Ummidia">U.</tp:taxon-name-part><tp:taxon-name-part taxon-name-part-type="species" reg="quijichacaca">quijichacaca</tp:taxon-name-part></tp:taxon-name></italic> and 13 in <italic><tp:taxon-name><tp:taxon-name-part taxon-name-part-type="genus" reg="Ummidia">U.</tp:taxon-name-part><tp:taxon-name-part taxon-name-part-type="species" reg="tibacuy">tibacuy</tp:taxon-name-part></tp:taxon-name></italic>); tarsus IV with comb of long spinules on the retrolateral face (Fig. <xref ref-type="fig" rid="F10">10E</xref>) (similar in <italic><tp:taxon-name><tp:taxon-name-part taxon-name-part-type="genus" reg="Ummidia">U.</tp:taxon-name-part><tp:taxon-name-part taxon-name-part-type="species" reg="quijichacaca">quijichacaca</tp:taxon-name-part></tp:taxon-name></italic> and alternating long and short hairs in <italic><tp:taxon-name><tp:taxon-name-part taxon-name-part-type="genus" reg="Ummidia">U.</tp:taxon-name-part><tp:taxon-name-part taxon-name-part-type="species" reg="tibacuy">tibacuy</tp:taxon-name-part></tp:taxon-name></italic>); and seminal receptacles straight oriented inwardly, mushroom-shaped distally subspherical, with wide rounded bulbs (Fig. <xref ref-type="fig" rid="F8">8E</xref>) (seminal receptacles mushroom-shaped but flat bulbs in <italic><tp:taxon-name><tp:taxon-name-part taxon-name-part-type="genus" reg="Ummidia">U.</tp:taxon-name-part><tp:taxon-name-part taxon-name-part-type="species" reg="quijichacaca">quijichacaca</tp:taxon-name-part></tp:taxon-name></italic> and straight not mushroom-shaped in <italic><tp:taxon-name><tp:taxon-name-part taxon-name-part-type="genus" reg="Ummidia">U.</tp:taxon-name-part><tp:taxon-name-part taxon-name-part-type="species" reg="tibacuy">tibacuy</tp:taxon-name-part></tp:taxon-name></italic>). Additionally, female and male (alive) with black carapace and legs, grayish abdomen, and male with reddish brown tarsi (Fig. <xref ref-type="fig" rid="F3">3A</xref>).</p><fig id="F3" position="float" orientation="portrait"><object-id xmlns:xlink="http://www.w3.org/1999/xlink" content-type="doi" xlink:type="simple">10.3897/zookeys.1166.101069.figure3</object-id><object-id xmlns:xlink="http://www.w3.org/1999/xlink" content-type="arpha" xlink:type="simple">A3F2916E-5D96-5F4B-AFD6-93B63CC31524</object-id><label>Figure 3.</label><caption><p><italic><tp:taxon-name><tp:taxon-name-part taxon-name-part-type="genus" reg="Ummidia">Ummidia</tp:taxon-name-part><tp:taxon-name-part taxon-name-part-type="species" reg="solana">solana</tp:taxon-name-part></tp:taxon-name></italic> sp. nov., habitus <bold>A</bold> holotype male <bold>B</bold> paratype female.</p></caption><graphic xmlns:xlink="http://www.w3.org/1999/xlink" xlink:href="zookeys-1166-049_article-101069__-g003.jpg" position="float" orientation="portrait" xlink:type="simple" id="oo_860306.jpg"><uri content-type="original_file" xlink:type="simple">https://binary.pensoft.net/fig/860306</uri></graphic></fig></tp:treatment-sec><tp:treatment-sec sec-type="distribution" id="SECID0EWSAE"><title>Distribution.</title><p>Known only from the type locality (Figs <xref ref-type="fig" rid="F1">1</xref>, <xref ref-type="fig" rid="F2">2</xref>).</p></tp:treatment-sec><tp:treatment-sec sec-type="description" id="SECID0EETAE"><title>Description.</title><p><bold>Male</bold> (holotype) (Figs <xref ref-type="fig" rid="F3">3A</xref>, <xref ref-type="fig" rid="F4">4</xref>–<xref ref-type="fig" rid="F7">7</xref>). Total length: 13.40. Chelicerae basal segment: length 1.37, width 1.47. Carapace: subcircular, glabrous, rugose, length 6.85, width 6.87; cephalic area elevated, length 4.8, height 0.59. Abdomen: egg-shaped with evenly distributed bristles set in strongly developed wart-like sockets. Spinnerets: <abbrev xmlns:xlink="http://www.w3.org/1999/xlink" xlink:title="posterior lateral spinnerets" id="ABBRID0EYTAE" xlink:type="simple">PLS</abbrev> with three segments, total length 1.25 (basal 0.66, middle 0.29, apical digitiform 0.3); basal segments with fine, small, and macro-spigots, distal segment with numerous fine spigots and few macro-spigots. <abbrev xmlns:xlink="http://www.w3.org/1999/xlink" xlink:title="posterior median spinnerets" id="ABBRID0E3TAE" xlink:type="simple">PMS</abbrev> with one segment, length 0.65, with numerous small spigots. (Fig. <xref ref-type="fig" rid="F4">4</xref>).</p><fig id="F4" position="float" orientation="portrait"><object-id xmlns:xlink="http://www.w3.org/1999/xlink" content-type="doi" xlink:type="simple">10.3897/zookeys.1166.101069.figure4</object-id><object-id xmlns:xlink="http://www.w3.org/1999/xlink" content-type="arpha" xlink:type="simple">E4DA263B-95BB-5CEB-9BA2-E3B30B45888E</object-id><label>Figure 4.</label><caption><p><italic><tp:taxon-name><tp:taxon-name-part taxon-name-part-type="genus" reg="Ummidia">Ummidia</tp:taxon-name-part><tp:taxon-name-part taxon-name-part-type="species" reg="solana">solana</tp:taxon-name-part></tp:taxon-name></italic> sp. nov., holotype male, habitus <bold>A</bold> dorsal view <bold>B</bold> ventral view <bold>C, D</bold> abdomen <bold>C</bold> dorsal view <bold>D</bold> ventral view <bold>E</bold> carapace.</p></caption><graphic xmlns:xlink="http://www.w3.org/1999/xlink" xlink:href="zookeys-1166-049_article-101069__-g004.jpg" position="float" orientation="portrait" xlink:type="simple" id="oo_860307.jpg"><uri content-type="original_file" xlink:type="simple">https://binary.pensoft.net/fig/860307</uri></graphic></fig><fig id="F5" position="float" orientation="portrait"><object-id xmlns:xlink="http://www.w3.org/1999/xlink" content-type="doi" xlink:type="simple">10.3897/zookeys.1166.101069.figure5</object-id><object-id xmlns:xlink="http://www.w3.org/1999/xlink" content-type="arpha" xlink:type="simple">1CCB604A-AEB4-575A-99C8-3C052FB9225F</object-id><label>Figure 5.</label><caption><p><italic><tp:taxon-name><tp:taxon-name-part taxon-name-part-type="genus" reg="Ummidia">Ummidia</tp:taxon-name-part><tp:taxon-name-part taxon-name-part-type="species" reg="solana">solana</tp:taxon-name-part></tp:taxon-name></italic> sp. nov., holotype male <bold>A</bold> sternum and coxae <bold>B</bold> labium and maxillae.</p></caption><graphic xmlns:xlink="http://www.w3.org/1999/xlink" xlink:href="zookeys-1166-049_article-101069__-g005.jpg" position="float" orientation="portrait" xlink:type="simple" id="oo_860308.jpg"><uri content-type="original_file" xlink:type="simple">https://binary.pensoft.net/fig/860308</uri></graphic></fig><fig id="F6" position="float" orientation="portrait"><object-id xmlns:xlink="http://www.w3.org/1999/xlink" content-type="doi" xlink:type="simple">10.3897/zookeys.1166.101069.figure6</object-id><object-id xmlns:xlink="http://www.w3.org/1999/xlink" content-type="arpha" xlink:type="simple">24F00632-224C-5899-A892-7B3C9CFC53B7</object-id><label>Figure 6.</label><caption><p><italic><tp:taxon-name><tp:taxon-name-part taxon-name-part-type="genus" reg="Ummidia">Ummidia</tp:taxon-name-part><tp:taxon-name-part taxon-name-part-type="species" reg="solana">solana</tp:taxon-name-part></tp:taxon-name></italic> sp. nov., holotype male <bold>A–C</bold> leg I <bold>A</bold> retrolateral view <bold>B</bold> prolateral view <bold>C</bold> detail of lateral fields of short curvy spines <bold>D, E</bold> leg III <bold>D</bold> trochanter, blunt pointed apophysis <bold>E</bold> tibia III, retrolateral dorsal view, saddle-like depression <bold>F</bold> tarsus IV, retrolateral view, comb.</p></caption><graphic xmlns:xlink="http://www.w3.org/1999/xlink" xlink:href="zookeys-1166-049_article-101069__-g006.jpg" position="float" orientation="portrait" xlink:type="simple" id="oo_860309.jpg"><uri content-type="original_file" xlink:type="simple">https://binary.pensoft.net/fig/860309</uri></graphic></fig><fig id="F7" position="float" orientation="portrait"><object-id xmlns:xlink="http://www.w3.org/1999/xlink" content-type="doi" xlink:type="simple">10.3897/zookeys.1166.101069.figure7</object-id><object-id xmlns:xlink="http://www.w3.org/1999/xlink" content-type="arpha" xlink:type="simple">8157D5DF-C20D-5064-B6D7-36D20386733C</object-id><label>Figure 7.</label><caption><p><italic><tp:taxon-name><tp:taxon-name-part taxon-name-part-type="genus" reg="Ummidia">Ummidia</tp:taxon-name-part><tp:taxon-name-part taxon-name-part-type="species" reg="solana">solana</tp:taxon-name-part></tp:taxon-name></italic> sp. nov., holotype male, pedipalp <bold>A–D</bold> copulatory bulb <bold>A</bold> ventral view <bold>B</bold> dorsal view <bold>C</bold> prolateral view <bold>D</bold> retrolateral view <bold>E</bold> retrolateral view.</p></caption><graphic xmlns:xlink="http://www.w3.org/1999/xlink" xlink:href="zookeys-1166-049_article-101069__-g007.jpg" position="float" orientation="portrait" xlink:type="simple" id="oo_860310.jpg"><uri content-type="original_file" xlink:type="simple">https://binary.pensoft.net/fig/860310</uri></graphic></fig><p>Clypeus: length 0.38, without bristles; protracted onto membranous connection between carapace and chelicerae. Eye group (Fig. <xref ref-type="fig" rid="F4">4E</xref>): eight eyes on a raised ovoid tubercle, arranged in two rows on the near anterior edge of carapace; anterior eye row procurved, posterior eye row straight. Ocular tubercle: length 0.93, width 1.33. Eye diameters and interdistances: <abbrev xmlns:xlink="http://www.w3.org/1999/xlink" xlink:title="anterior median eyes" id="ABBRID0EWYAE" xlink:type="simple">AME</abbrev> 0.36 (circular), <abbrev xmlns:xlink="http://www.w3.org/1999/xlink" xlink:title="anterior lateral eyes" id="ABBRID0E1YAE" xlink:type="simple">ALE</abbrev> 0.42 (oval), <abbrev xmlns:xlink="http://www.w3.org/1999/xlink" xlink:title="posterior median eyes" id="ABBRID0E5YAE" xlink:type="simple">PME</abbrev> 0.19 (circular), <abbrev xmlns:xlink="http://www.w3.org/1999/xlink" xlink:title="posterior lateral eyes" id="ABBRID0ECZAE" xlink:type="simple">PLE</abbrev> 0.29 (oval), <abbrev xmlns:xlink="http://www.w3.org/1999/xlink" xlink:title="anterior median eyes" id="ABBRID0EGZAE" xlink:type="simple">AME</abbrev>-<abbrev xmlns:xlink="http://www.w3.org/1999/xlink" xlink:title="anterior median eyes" id="ABBRID0EKZAE" xlink:type="simple">AME</abbrev> 0.09, <abbrev xmlns:xlink="http://www.w3.org/1999/xlink" xlink:title="anterior median eyes" id="ABBRID0EOZAE" xlink:type="simple">AME</abbrev>-<abbrev xmlns:xlink="http://www.w3.org/1999/xlink" xlink:title="anterior lateral eyes" id="ABBRID0ESZAE" xlink:type="simple">ALE</abbrev> 0.09, <abbrev xmlns:xlink="http://www.w3.org/1999/xlink" xlink:title="anterior lateral eyes" id="ABBRID0EWZAE" xlink:type="simple">ALE</abbrev>-<abbrev xmlns:xlink="http://www.w3.org/1999/xlink" xlink:title="anterior lateral eyes" id="ABBRID0E1ZAE" xlink:type="simple">ALE</abbrev> 0.94, <abbrev xmlns:xlink="http://www.w3.org/1999/xlink" xlink:title="posterior median eyes" id="ABBRID0E5ZAE" xlink:type="simple">PME</abbrev>-<abbrev xmlns:xlink="http://www.w3.org/1999/xlink" xlink:title="posterior median eyes" id="ABBRID0EC1AE" xlink:type="simple">PME</abbrev> 0.49, <abbrev xmlns:xlink="http://www.w3.org/1999/xlink" xlink:title="posterior median eyes" id="ABBRID0EG1AE" xlink:type="simple">PME</abbrev>-<abbrev xmlns:xlink="http://www.w3.org/1999/xlink" xlink:title="posterior lateral eyes" id="ABBRID0EK1AE" xlink:type="simple">PLE</abbrev> 0.04, <abbrev xmlns:xlink="http://www.w3.org/1999/xlink" xlink:title="posterior lateral eyes" id="ABBRID0EO1AE" xlink:type="simple">PLE</abbrev>-<abbrev xmlns:xlink="http://www.w3.org/1999/xlink" xlink:title="posterior lateral eyes" id="ABBRID0ES1AE" xlink:type="simple">PLE</abbrev> 0.97, <abbrev xmlns:xlink="http://www.w3.org/1999/xlink" xlink:title="anterior median eyes" id="ABBRID0EW1AE" xlink:type="simple">AME</abbrev>-<abbrev xmlns:xlink="http://www.w3.org/1999/xlink" xlink:title="posterior median eyes" id="ABBRID0E11AE" xlink:type="simple">PME</abbrev> 0.05, <abbrev xmlns:xlink="http://www.w3.org/1999/xlink" xlink:title="anterior lateral eyes" id="ABBRID0E51AE" xlink:type="simple">ALE</abbrev>-<abbrev xmlns:xlink="http://www.w3.org/1999/xlink" xlink:title="posterior lateral eyes" id="ABBRID0EC2AE" xlink:type="simple">PLE</abbrev> 0.10. Thoracic fovea (Fig. <xref ref-type="fig" rid="F4">4E</xref>): transverse, highly procurved, deep, width 2.1; 4.48 from the anterior edge of carapace. Chelicerae basal segment: furrow with ca. six prolateral / eight retrolateral teeth. Rastellum: absent. Fang long. Maxillae (Fig. <xref ref-type="fig" rid="F5">5</xref>): sub-rectangular, with ca. 24 left / 30 right cuspules uniformly distributed on the ventral posterior area; cuspules on the anterior inner edge absent. Labium (Fig. <xref ref-type="fig" rid="F5">5</xref>): semi-dome shape, length 0.95, width 1.24, with ten weak subconical cuspules. Labio-sternal junction: narrow. Palp trochanter: without cuspules. Sternum (Fig. <xref ref-type="fig" rid="F5">5A</xref>): rounded, length 3.68, width 3.63; smooth, with few setae mainly on the edge. Lacking lateral sigilla, posterior sigilla large, central, and indistinct.</p><p>Legs pattern: IV&gt;I&gt;II&gt;III. Lengths of legs and palpal segments on Table <xref ref-type="table" rid="T1">1</xref>. Tarsal claws: <abbrev xmlns:xlink="http://www.w3.org/1999/xlink" xlink:title="superior tarsal claw" id="ABBRID0E32AE" xlink:type="simple">STC</abbrev> with single large and acute proximal tooth, <abbrev xmlns:xlink="http://www.w3.org/1999/xlink" xlink:title="inferior tarsal claw" id="ABBRID0EA3AE" xlink:type="simple">ITC</abbrev> very short and steeply curved in all tarsi. Claw tufts: absent. Pseudoscopulae: tarsi I and II present, III and IV absent; metatarsi I and II present on distal edge, III and IV absent. Tarsal trichobothria: filiform present, 1–3 clavate trichobothria in all tarsi. All femora with wide membranous slits on proximal side. All legs and palp with many spiniform setae (Fig. <xref ref-type="fig" rid="F6">6</xref>). All femora and the palp without spines.</p><table-wrap id="T1" position="float" orientation="portrait"><label>Table 1.</label><caption><p><italic><tp:taxon-name><tp:taxon-name-part taxon-name-part-type="genus" reg="Ummidia">Ummidia</tp:taxon-name-part><tp:taxon-name-part taxon-name-part-type="species" reg="solana">solana</tp:taxon-name-part></tp:taxon-name></italic> sp. nov. Male holotype. Lengths of legs and palpal segments.</p></caption><table id="TID0ET1BG" rules="all"><tbody><tr><th rowspan="1" colspan="1"/><th rowspan="1" colspan="1">I</th><th rowspan="1" colspan="1">II</th><th rowspan="1" colspan="1">III</th><th rowspan="1" colspan="1">IV</th><th rowspan="1" colspan="1">Palp</th></tr><tr><td rowspan="1" colspan="1">Femur</td><td rowspan="1" colspan="1">6.44</td><td rowspan="1" colspan="1">4.97</td><td rowspan="1" colspan="1">4.43</td><td rowspan="1" colspan="1">5.92</td><td rowspan="1" colspan="1">4.09</td></tr><tr><td rowspan="1" colspan="1">Patella</td><td rowspan="1" colspan="1">3.15</td><td rowspan="1" colspan="1">2.71</td><td rowspan="1" colspan="1">2.93</td><td rowspan="1" colspan="1">2.94</td><td rowspan="1" colspan="1">2.01</td></tr><tr><td rowspan="1" colspan="1">Tibia</td><td rowspan="1" colspan="1">4.13</td><td rowspan="1" colspan="1">3.11</td><td rowspan="1" colspan="1">2.28</td><td rowspan="1" colspan="1">3.65</td><td rowspan="1" colspan="1">3.13</td></tr><tr><td rowspan="1" colspan="1">Metatarsus</td><td rowspan="1" colspan="1">3.24</td><td rowspan="1" colspan="1">2.65</td><td rowspan="1" colspan="1">2.63</td><td rowspan="1" colspan="1">4.18</td><td rowspan="1" colspan="1">-</td></tr><tr><td rowspan="1" colspan="1">Tarsus</td><td rowspan="1" colspan="1">1.31</td><td rowspan="1" colspan="1">1.08</td><td rowspan="1" colspan="1">1.62</td><td rowspan="1" colspan="1">1.75</td><td rowspan="1" colspan="1">0.59</td></tr><tr><td rowspan="1" colspan="1">Total</td><td rowspan="1" colspan="1">18.27</td><td rowspan="1" colspan="1">14.52</td><td rowspan="1" colspan="1">13.89</td><td rowspan="1" colspan="1">18.44</td><td rowspan="1" colspan="1">9.82</td></tr></tbody></table></table-wrap><p>Legs I (Fig. <xref ref-type="fig" rid="F6">6A–C</xref>) and II: lateral fields of short curvy spines on tarsus, metatarsus, tibia, and patella. Leg III (Fig. <xref ref-type="fig" rid="F6">6D, E</xref>): trochanter with blunt pointed apophysis on prolateral dorsal (Fig. <xref ref-type="fig" rid="F6">6D</xref>); femur swollen; patella strong, with prolateral field of eight short spines on half distal side; tibia short, strong saddle, flanked on either side by narrow membranous slits, with field of short spines on distal dorsal-prolateral side; metatarsus short, with dorsal field of four short spines on distal edge; tarsus short, with prolateral and retrolateral long spine field along full length of segment. Leg IV: retrolateral face of tarsus with defined comb over length of the segment (Fig. <xref ref-type="fig" rid="F6">6F</xref>).</p><p>Palp (Fig. <xref ref-type="fig" rid="F7">7</xref>): femur distally wider, tibia swollen (Fig. <xref ref-type="fig" rid="F7">7E</xref>); palpal bulb pyriform, with subtegulum small, embolus thin, smoothly sinuous, distally flattened (Fig. <xref ref-type="fig" rid="F7">7A–D</xref>).</p><p><bold><italic>Coloration</italic>.</bold> Living spider: carapace black, rugose; ocular area black, <abbrev xmlns:xlink="http://www.w3.org/1999/xlink" xlink:title="posterior median eyes" id="ABBRID0ENCAG" xlink:type="simple">PME</abbrev> yellow; chelicerae basal segment, palp, and legs black; tarsi reddish brown; abdomen gray, with cream color spotted pattern. In alcohol: carapace black; sternum brown; labium and maxillae reddish brown; legs dark brown; abdomen gray with spotted pattern; genital area, book lung openings and spinnerets light yellow.</p><p><bold>Female</bold> (paratype) (Figs <xref ref-type="fig" rid="F3">3B</xref>, <xref ref-type="fig" rid="F8">8</xref>–<xref ref-type="fig" rid="F10">10</xref>). Total length: 19.1. Chelicerae basal segment: length 1.2, width 1.7. Carapace: oval, glabrous, shiny, length 10, width 7.9; cephalic area elevated, length 6.62, height 0.82. Abdomen: large, egg-shaped with evenly distributed bristles set in strongly developed wart-like sockets. Spinnerets: <abbrev xmlns:xlink="http://www.w3.org/1999/xlink" xlink:title="posterior lateral spinnerets" id="ABBRID0EBDAG" xlink:type="simple">PLS</abbrev> with three segments, total length 1.63 (basal 0.77, middle 0.5, apical digitiform 0.36); basal segments with fine, small, and macro-spigots, distal segment with numerous fine spigots and few macro-spigots. <abbrev xmlns:xlink="http://www.w3.org/1999/xlink" xlink:title="posterior median spinnerets" id="ABBRID0EFDAG" xlink:type="simple">PMS</abbrev> with one segment, length 0.78, with numerous small spigots. (Fig. <xref ref-type="fig" rid="F8">8</xref>).</p><fig id="F8" position="float" orientation="portrait"><object-id xmlns:xlink="http://www.w3.org/1999/xlink" content-type="doi" xlink:type="simple">10.3897/zookeys.1166.101069.figure8</object-id><object-id xmlns:xlink="http://www.w3.org/1999/xlink" content-type="arpha" xlink:type="simple">BBCD51B0-C565-5936-AD85-0BFE63C2734F</object-id><label>Figure 8.</label><caption><p><italic><tp:taxon-name><tp:taxon-name-part taxon-name-part-type="genus" reg="Ummidia">Ummidia</tp:taxon-name-part><tp:taxon-name-part taxon-name-part-type="species" reg="solana">solana</tp:taxon-name-part></tp:taxon-name></italic> sp. nov., paratype female <bold>A</bold> habitus, dorsal view <bold>B</bold> carapace <bold>C, D</bold> abdomen <bold>C</bold> dorsal view <bold>D</bold> ventral view <bold>E</bold> spermathecae, ventral view.</p></caption><graphic xmlns:xlink="http://www.w3.org/1999/xlink" xlink:href="zookeys-1166-049_article-101069__-g008.jpg" position="float" orientation="portrait" xlink:type="simple" id="oo_860311.jpg"><uri content-type="original_file" xlink:type="simple">https://binary.pensoft.net/fig/860311</uri></graphic></fig><fig id="F9" position="float" orientation="portrait"><object-id xmlns:xlink="http://www.w3.org/1999/xlink" content-type="doi" xlink:type="simple">10.3897/zookeys.1166.101069.figure9</object-id><object-id xmlns:xlink="http://www.w3.org/1999/xlink" content-type="arpha" xlink:type="simple">8429CF35-9465-5558-9FE3-3A96EA93B083</object-id><label>Figure 9.</label><caption><p><italic><tp:taxon-name><tp:taxon-name-part taxon-name-part-type="genus" reg="Ummidia">Ummidia</tp:taxon-name-part><tp:taxon-name-part taxon-name-part-type="species" reg="solana">solana</tp:taxon-name-part></tp:taxon-name></italic> sp. nov., paratype female <bold>A, B</bold> chelicerae, rastellum <bold>A</bold> ventral view <bold>B</bold> dorsal view <bold>C</bold> sternum and coxae <bold>D</bold> labium and maxillae <bold>E</bold> palp trochanter <bold>F</bold> maxilla.</p></caption><graphic xmlns:xlink="http://www.w3.org/1999/xlink" xlink:href="zookeys-1166-049_article-101069__-g009.jpg" position="float" orientation="portrait" xlink:type="simple" id="oo_860312.jpg"><uri content-type="original_file" xlink:type="simple">https://binary.pensoft.net/fig/860312</uri></graphic></fig><fig id="F10" position="float" orientation="portrait"><object-id xmlns:xlink="http://www.w3.org/1999/xlink" content-type="doi" xlink:type="simple">10.3897/zookeys.1166.101069.figure10</object-id><object-id xmlns:xlink="http://www.w3.org/1999/xlink" content-type="arpha" xlink:type="simple">3D74FBDA-4EF1-57CC-93C5-D1F6D41DE95A</object-id><label>Figure 10.</label><caption><p><italic><tp:taxon-name><tp:taxon-name-part taxon-name-part-type="genus" reg="Ummidia">Ummidia</tp:taxon-name-part><tp:taxon-name-part taxon-name-part-type="species" reg="solana">solana</tp:taxon-name-part></tp:taxon-name></italic> sp. nov., paratype female <bold>A, B</bold> leg I <bold>A</bold> retrolateral view <bold>B</bold> prolateral view <bold>C, D</bold> leg III <bold>C</bold> trochanter, blunt pointed apophysis <bold>D</bold> tibia, saddle-like depression <bold>E</bold> tarsus IV, retrolateral view, comb.</p></caption><graphic xmlns:xlink="http://www.w3.org/1999/xlink" xlink:href="zookeys-1166-049_article-101069__-g010.jpg" position="float" orientation="portrait" xlink:type="simple" id="oo_860313.jpg"><uri content-type="original_file" xlink:type="simple">https://binary.pensoft.net/fig/860313</uri></graphic></fig><p>Clypeus: length 0.35, with few bristles; protracted onto membranous connection between carapace and chelicerae. Eye group (Fig. <xref ref-type="fig" rid="F8">8B</xref>): eight eyes on a raised ovoid tubercle, arranged in two rows on the near anterior edge of carapace; anterior eye row procurved, posterior eye row straight, slightly recurved. Ocular tubercle: length 1.12, width 1.94. Eye diameters and interdistances: <abbrev xmlns:xlink="http://www.w3.org/1999/xlink" xlink:title="anterior median eyes" id="ABBRID0EDHAG" xlink:type="simple">AME</abbrev> 0.3 (circular), <abbrev xmlns:xlink="http://www.w3.org/1999/xlink" xlink:title="anterior lateral eyes" id="ABBRID0EHHAG" xlink:type="simple">ALE</abbrev> 0.52 (oval), <abbrev xmlns:xlink="http://www.w3.org/1999/xlink" xlink:title="posterior median eyes" id="ABBRID0ELHAG" xlink:type="simple">PME</abbrev> 0.5 (oval), <abbrev xmlns:xlink="http://www.w3.org/1999/xlink" xlink:title="posterior lateral eyes" id="ABBRID0EPHAG" xlink:type="simple">PLE</abbrev> 0.42 (oval), <abbrev xmlns:xlink="http://www.w3.org/1999/xlink" xlink:title="anterior median eyes" id="ABBRID0ETHAG" xlink:type="simple">AME</abbrev>-<abbrev xmlns:xlink="http://www.w3.org/1999/xlink" xlink:title="anterior median eyes" id="ABBRID0EXHAG" xlink:type="simple">AME</abbrev> 0.13, <abbrev xmlns:xlink="http://www.w3.org/1999/xlink" xlink:title="anterior median eyes" id="ABBRID0E2HAG" xlink:type="simple">AME</abbrev>-<abbrev xmlns:xlink="http://www.w3.org/1999/xlink" xlink:title="anterior lateral eyes" id="ABBRID0E6HAG" xlink:type="simple">ALE</abbrev> 0.42, <abbrev xmlns:xlink="http://www.w3.org/1999/xlink" xlink:title="anterior lateral eyes" id="ABBRID0EDIAG" xlink:type="simple">ALE</abbrev>-<abbrev xmlns:xlink="http://www.w3.org/1999/xlink" xlink:title="anterior lateral eyes" id="ABBRID0EHIAG" xlink:type="simple">ALE</abbrev> 1.15, <abbrev xmlns:xlink="http://www.w3.org/1999/xlink" xlink:title="posterior median eyes" id="ABBRID0ELIAG" xlink:type="simple">PME</abbrev>-<abbrev xmlns:xlink="http://www.w3.org/1999/xlink" xlink:title="posterior median eyes" id="ABBRID0EPIAG" xlink:type="simple">PME</abbrev> 0.45, <abbrev xmlns:xlink="http://www.w3.org/1999/xlink" xlink:title="posterior median eyes" id="ABBRID0ETIAG" xlink:type="simple">PME</abbrev>-<abbrev xmlns:xlink="http://www.w3.org/1999/xlink" xlink:title="posterior lateral eyes" id="ABBRID0EXIAG" xlink:type="simple">PLE</abbrev> 0.11, <abbrev xmlns:xlink="http://www.w3.org/1999/xlink" xlink:title="posterior lateral eyes" id="ABBRID0E2IAG" xlink:type="simple">PLE</abbrev>-<abbrev xmlns:xlink="http://www.w3.org/1999/xlink" xlink:title="posterior lateral eyes" id="ABBRID0E6IAG" xlink:type="simple">PLE</abbrev> 1.15, <abbrev xmlns:xlink="http://www.w3.org/1999/xlink" xlink:title="anterior median eyes" id="ABBRID0EDJAG" xlink:type="simple">AME</abbrev>-<abbrev xmlns:xlink="http://www.w3.org/1999/xlink" xlink:title="posterior median eyes" id="ABBRID0EHJAG" xlink:type="simple">PME</abbrev> 0.17, <abbrev xmlns:xlink="http://www.w3.org/1999/xlink" xlink:title="anterior lateral eyes" id="ABBRID0ELJAG" xlink:type="simple">ALE</abbrev>-<abbrev xmlns:xlink="http://www.w3.org/1999/xlink" xlink:title="posterior lateral eyes" id="ABBRID0EPJAG" xlink:type="simple">PLE</abbrev> 0.27. Thoracic fovea (Fig. <xref ref-type="fig" rid="F8">8A, B</xref>): transverse, highly procurved, deep, width 2.67; 5.32 from the anterior edge of carapace. Chelicerae basal segment: furrow with ca. ten prolateral / nine retrolateral teeth. Rastellum (Fig. <xref ref-type="fig" rid="F9">9A, B</xref>): present, formed by many stout short spines, the majority arranged in very developed prolateral process. Fang long. Maxillae (Fig. <xref ref-type="fig" rid="F9">9D, F</xref>): sub-rectangular, with cuspules organized in two groups; one group with ca. 12 strong and larger cuspules, proximal and scattered throughout most of the article; the other one with ca. 13 smaller distal cuspules, the majority occupying the distal edge. Palp trochanter (Fig. <xref ref-type="fig" rid="F9">9E</xref>): with distinct group of ca. 13 elongated cuspules. Labium (Fig. <xref ref-type="fig" rid="F9">9C, D</xref>): semi-dome shape, length 1.35, width 1.83, with four weak subconical cuspules. Labio-sternal junction: narrow. Sternum (Fig. <xref ref-type="fig" rid="F9">9C</xref>): rounded, length 5.3, width 5.33; smooth, with few setae mainly on the edge. Lacking lateral sigilla, posterior sigilla large, central, and indistinct.</p><p>Legs pattern: IV&gt;I&gt;III&gt;II. Lengths of legs and palpal segments on Table <xref ref-type="table" rid="T2">2</xref>. Tarsal claws:</p><table-wrap id="T2" position="float" orientation="portrait"><label>Table 2.</label><caption><p><italic><tp:taxon-name><tp:taxon-name-part taxon-name-part-type="genus" reg="Ummidia">Ummidia</tp:taxon-name-part><tp:taxon-name-part taxon-name-part-type="species" reg="solana">solana</tp:taxon-name-part></tp:taxon-name></italic> sp. nov. Female paratype. Lengths of legs and palpal segments.</p></caption><table id="TID0E3DAI" rules="all"><tbody><tr><th rowspan="1" colspan="1"/><th rowspan="1" colspan="1">I</th><th rowspan="1" colspan="1">II</th><th rowspan="1" colspan="1">III</th><th rowspan="1" colspan="1">IV</th><th rowspan="1" colspan="1">Palp</th></tr><tr><td rowspan="1" colspan="1">Femur</td><td rowspan="1" colspan="1">5.25</td><td rowspan="1" colspan="1">4.77</td><td rowspan="1" colspan="1">4.59</td><td rowspan="1" colspan="1">5.96</td><td rowspan="1" colspan="1">4.70</td></tr><tr><td rowspan="1" colspan="1">Patella</td><td rowspan="1" colspan="1">3.57</td><td rowspan="1" colspan="1">3.36</td><td rowspan="1" colspan="1">3.07</td><td rowspan="1" colspan="1">3.46</td><td rowspan="1" colspan="1">3.24</td></tr><tr><td rowspan="1" colspan="1">Tibia</td><td rowspan="1" colspan="1">3.39</td><td rowspan="1" colspan="1">2.90</td><td rowspan="1" colspan="1">2.56</td><td rowspan="1" colspan="1">3.76</td><td rowspan="1" colspan="1">3.53</td></tr><tr><td rowspan="1" colspan="1">Metatarsus</td><td rowspan="1" colspan="1">2.63</td><td rowspan="1" colspan="1">2.34</td><td rowspan="1" colspan="1">2.45</td><td rowspan="1" colspan="1">3.79</td><td rowspan="1" colspan="1">-</td></tr><tr><td rowspan="1" colspan="1">Tarsus</td><td rowspan="1" colspan="1">1.21</td><td rowspan="1" colspan="1">1.70</td><td rowspan="1" colspan="1">2.51</td><td rowspan="1" colspan="1">2.32</td><td rowspan="1" colspan="1">2.67</td></tr><tr><td rowspan="1" colspan="1">Total</td><td rowspan="1" colspan="1">16.05</td><td rowspan="1" colspan="1">15.07</td><td rowspan="1" colspan="1">15.18</td><td rowspan="1" colspan="1">19.29</td><td rowspan="1" colspan="1">14.14</td></tr></tbody></table></table-wrap><p><abbrev xmlns:xlink="http://www.w3.org/1999/xlink" xlink:title="superior tarsal claw" id="ABBRID0EQPAG" xlink:type="simple">STC</abbrev> with single large and acute proximal tooth, <abbrev xmlns:xlink="http://www.w3.org/1999/xlink" xlink:title="inferior tarsal claw" id="ABBRID0EUPAG" xlink:type="simple">ITC</abbrev> very short and steeply curved in all tarsi. Claw tufts: absent. Pseudoscopulae: absent in all legs. Tarsal trichobothria: Palpal tarsus with ca. 13 clavate trichobothria on medial edge and four filiform trichobothria on distal edge; tarsi I–IV with 1–3 clavate trichobothria and few filiform trichobothria. All femora with wide membranous slits on distal side. All legs and palp with many spiniform setae (Fig. <xref ref-type="fig" rid="F10">10</xref>). All legs femora and patellae I and II without spines.</p><p>Legs I (Fig. <xref ref-type="fig" rid="F10">10A, B</xref>) and II, and palp. Palp: femur with a wide row of fine spine-like setae (<abbrev xmlns:xlink="http://www.w3.org/1999/xlink" xlink:title="spine like setae" id="ABBRID0ECQAG" xlink:type="simple">SLS</abbrev>) along 60% of the segment; patella with a low promedial lobe and four short and wide spines; tibia with a prolateral and retrolateral wide row of curved spines along full length of segment; metatarsus-tarsus with a prolateral and retrolateral wide row of curved spines along full length of segment. Femora I and II: with central rows of short fine <abbrev xmlns:xlink="http://www.w3.org/1999/xlink" xlink:title="spine like setae" id="ABBRID0EGQAG" xlink:type="simple">SLS</abbrev> along full length of segment. Patellae I and II: with a low retromedial lobe, with three dorsal central rows of fine and short <abbrev xmlns:xlink="http://www.w3.org/1999/xlink" xlink:title="spine like setae" id="ABBRID0EKQAG" xlink:type="simple">SLS</abbrev> along full length of segment, with some ventral long <abbrev xmlns:xlink="http://www.w3.org/1999/xlink" xlink:title="spine like setae" id="ABBRID0EOQAG" xlink:type="simple">SLS</abbrev>. Tibiae I and II: with several row of dorsal <abbrev xmlns:xlink="http://www.w3.org/1999/xlink" xlink:title="spine like setae" id="ABBRID0ESQAG" xlink:type="simple">SLS</abbrev>; tibia I with a wide prolateral and retrolateral row of curved spines along full length of segment; tibia II with a ventral row of lightly curved spines along full length of segment, with a prolateral row of short, curved spines along full length of segment. Metatarsi I and II: with dorsal <abbrev xmlns:xlink="http://www.w3.org/1999/xlink" xlink:title="spine like setae" id="ABBRID0EWQAG" xlink:type="simple">SLS</abbrev> along full length of segment, and a prolateral and retrolateral row of curved spines along full length of segment. Tarsi I and II: with dorsal <abbrev xmlns:xlink="http://www.w3.org/1999/xlink" xlink:title="spine like setae" id="ABBRID0E1QAG" xlink:type="simple">SLS</abbrev> and a prolateral and retrolateral row of short, curved spines.</p><p>Leg III (Fig. <xref ref-type="fig" rid="F10">10C, D</xref>). Trochanter: with blunt pointed apophysis on prolateral dorsal (Fig. <xref ref-type="fig" rid="F10">10C</xref>). Femur: swollen, with dorsal and ventral rows of <abbrev xmlns:xlink="http://www.w3.org/1999/xlink" xlink:title="spine like setae" id="ABBRID0EIRAG" xlink:type="simple">SLS</abbrev>. Patella: dorsal with a central row of <abbrev xmlns:xlink="http://www.w3.org/1999/xlink" xlink:title="spine like setae" id="ABBRID0EMRAG" xlink:type="simple">SLS</abbrev> along full length of segment, with ca. 13 prodorsal short and strong spines in distal edge. Tibia (Fig. <xref ref-type="fig" rid="F10">10D</xref>): short, strong saddle, flanked on either side by narrow membranous slits on either side, field of short and fine spines in median side, field of short spines on distal prolateral and dorsal side, with a dorsal row of <abbrev xmlns:xlink="http://www.w3.org/1999/xlink" xlink:title="spine like setae" id="ABBRID0EURAG" xlink:type="simple">SLS</abbrev> along full length of segment. Metatarsus: with dorsal and prolateral strong spines, larger than tibiae spines, with a ventral row of strong spines on the distal edge of segment. Tarsus: with prolateral and retrolateral long spines and <abbrev xmlns:xlink="http://www.w3.org/1999/xlink" xlink:title="spine like setae" id="ABBRID0EYRAG" xlink:type="simple">SLS</abbrev> along full length of the segment.</p><p>Leg IV. Trochanter and femur: unmodified. Patella: with a wide dorsal central row, prolateral fields of short spines, rise in size toward distal side. Tibia: swollen, dorsal and prolateral with a row of short and fine spines along full length of segment. Metatarsus and tarsus: prodorsal and retrodorsal with <abbrev xmlns:xlink="http://www.w3.org/1999/xlink" xlink:title="spine like setae" id="ABBRID0E5RAG" xlink:type="simple">SLS</abbrev> along full length of segment, and with ventral long spines covering the totality of the tarsus and 80% of the metatarsus. Retrolateral face of tarsus with defined comb of long spinules over length of the segment (Fig. <xref ref-type="fig" rid="F10">10E</xref>).</p><p>Spermathecae (Fig. <xref ref-type="fig" rid="F8">8E</xref>): two seminal receptacles, straight, oriented inwardly, mushroom-shaped distally subspherical, granulated appearance; proximal part tubular, glandular, medial part formed by a sclerotized band, distal part subspherical, glandular.</p><p><bold><italic>Coloration</italic>.</bold> Living spider: carapace black, smooth, shiny, darker than male; ocular area black, <abbrev xmlns:xlink="http://www.w3.org/1999/xlink" xlink:title="posterior median eyes" id="ABBRID0ETSAG" xlink:type="simple">PME</abbrev> yellow; chelicerae basal segment, palp, and legs black; abdomen dark gray, with cream color spotted pattern. In alcohol: carapace dark brown; legs and palp brown with darker overtones, mainly in femora and in the distal segments of all legs; sternum, labium, and maxillae brown; abdomen greyish brown with spotted pattern; genital area, book lung openings, and spinnerets light yellow.</p></tp:treatment-sec><tp:treatment-sec sec-type="remarks" id="SECID0EXSAG"><title>Remarks.</title><p><italic><tp:taxon-name><tp:taxon-name-part taxon-name-part-type="genus" reg="Ummidia">Ummidia</tp:taxon-name-part><tp:taxon-name-part taxon-name-part-type="species" reg="solana">solana</tp:taxon-name-part></tp:taxon-name></italic> sp. nov. is the third species described from the genus and the family <tp:taxon-name><tp:taxon-name-part taxon-name-part-type="family">Halonoproctidae</tp:taxon-name-part></tp:taxon-name> for Colombia. <xref ref-type="bibr" rid="B19">Godwin and Bond (2021)</xref> previously described the species <italic><tp:taxon-name><tp:taxon-name-part taxon-name-part-type="genus" reg="Ummidia">Ummidia</tp:taxon-name-part><tp:taxon-name-part taxon-name-part-type="species" reg="quijichacaca">quijichacaca</tp:taxon-name-part></tp:taxon-name></italic> and <italic><tp:taxon-name><tp:taxon-name-part taxon-name-part-type="genus" reg="Ummidia">Ummidia</tp:taxon-name-part><tp:taxon-name-part taxon-name-part-type="species" reg="tibacuy">tibacuy</tp:taxon-name-part></tp:taxon-name></italic>, both distributed in the center of the country, in the Eastern Cordillera of the Andean Region, and known only from female specimens. <italic><tp:taxon-name><tp:taxon-name-part taxon-name-part-type="genus" reg="Ummidia">U.</tp:taxon-name-part><tp:taxon-name-part taxon-name-part-type="species" reg="solana">solana</tp:taxon-name-part></tp:taxon-name></italic> sp. nov. broadens the geographical distribution of the genus since it represents the first record from the Chocó Biogeographical Region. The male was captured walking at night while the female was captured inside her cave, also active at night. Her burrow was built on the ground under leaf litter.</p></tp:treatment-sec><tp:treatment-sec><!--Section generated to contain objects referenced in tp:taxon-treatment.--><fig id="F1" position="float" orientation="portrait"><object-id xmlns:xlink="http://www.w3.org/1999/xlink" content-type="doi" xlink:type="simple">10.3897/zookeys.1166.101069.figure1</object-id><object-id xmlns:xlink="http://www.w3.org/1999/xlink" content-type="arpha" xlink:type="simple">B24E904B-7FC0-512A-A57F-D2EEF168AEF6</object-id><label>Figure 1.</label><caption><p>Tropical rainforest of the Jardín Botánico del Pacífico, Colombian Chocó Biogeographic Region <bold>A</bold> aerial view of the forest and the Pacific Ocean <bold>B</bold> overhead view of the forest.</p></caption><graphic xmlns:xlink="http://www.w3.org/1999/xlink" xlink:href="zookeys-1166-049_article-101069__-g001.jpg" position="float" orientation="portrait" xlink:type="simple" id="oo_860304.jpg"><uri content-type="original_file" xlink:type="simple">https://binary.pensoft.net/fig/860304</uri></graphic></fig><fig id="F2" position="float" orientation="portrait"><object-id xmlns:xlink="http://www.w3.org/1999/xlink" content-type="doi" xlink:type="simple">10.3897/zookeys.1166.101069.figure2</object-id><object-id xmlns:xlink="http://www.w3.org/1999/xlink" content-type="arpha" xlink:type="simple">0E433191-FECA-573E-9153-4942EF49C74D</object-id><label>Figure 2.</label><caption><p>Type locality of <italic><tp:taxon-name><tp:taxon-name-part taxon-name-part-type="genus" reg="Euthycaelus">Euthycaelus</tp:taxon-name-part><tp:taxon-name-part taxon-name-part-type="species" reg="cunampia">cunampia</tp:taxon-name-part></tp:taxon-name></italic> sp. nov, <italic><tp:taxon-name><tp:taxon-name-part taxon-name-part-type="genus" reg="Melloina">Melloina</tp:taxon-name-part><tp:taxon-name-part taxon-name-part-type="species" reg="pacifica">pacifica</tp:taxon-name-part></tp:taxon-name></italic> sp. nov., <italic><tp:taxon-name><tp:taxon-name-part taxon-name-part-type="genus" reg="Neischnocolus">Neischnocolus</tp:taxon-name-part><tp:taxon-name-part taxon-name-part-type="species" reg="mecana">mecana</tp:taxon-name-part></tp:taxon-name></italic> sp. nov., and <italic><tp:taxon-name><tp:taxon-name-part taxon-name-part-type="genus" reg="Ummidia">Ummidia</tp:taxon-name-part><tp:taxon-name-part taxon-name-part-type="species" reg="solana">solana</tp:taxon-name-part></tp:taxon-name></italic> sp. nov. <bold>A</bold> Geographic location of the Jardín Botánico del Pacífico (<abbrev xmlns:xlink="http://www.w3.org/1999/xlink" xlink:title="Jardín Botánico del Pacífico" id="ABBRID0EXOAC" xlink:type="simple">JBP</abbrev>), Chocó, Colombia <bold>B, C</bold> habitat.</p></caption><graphic xmlns:xlink="http://www.w3.org/1999/xlink" xlink:href="zookeys-1166-049_article-101069__-g002.jpg" position="float" orientation="portrait" xlink:type="simple" id="oo_860305.jpg"><uri content-type="original_file" xlink:type="simple">https://binary.pensoft.net/fig/860305</uri></graphic></fig></tp:treatment-sec><ref-list><ref id="B19"><mixed-citation xmlns:xlink="http://www.w3.org/1999/xlink" xlink:type="simple"><person-group><name name-style="western"><surname>Godwin</surname><given-names>RL</given-names></name><name name-style="western"><surname>Bond</surname><given-names>JE</given-names></name></person-group> (<year>2021</year>) <article-title>Taxonomic revision of the New World members of the trapdoor spider genus <italic><tp:taxon-name><tp:taxon-name-part taxon-name-part-type="genus">Ummidia</tp:taxon-name-part></tp:taxon-name></italic> Thorell (<tp:taxon-name><tp:taxon-name-part taxon-name-part-type="order">Araneae</tp:taxon-name-part></tp:taxon-name>, <tp:taxon-name><tp:taxon-name-part taxon-name-part-type="suborder">Mygalomorphae</tp:taxon-name-part></tp:taxon-name>, <tp:taxon-name><tp:taxon-name-part taxon-name-part-type="family">Halonoproctidae</tp:taxon-name-part></tp:taxon-name>).</article-title><source>ZooKeys</source><volume>1027</volume>: <fpage>1</fpage>–<lpage>165</lpage>. <ext-link xlink:href="10.3897/zookeys.1027.54888" ext-link-type="doi" xlink:type="simple">https://doi.org/10.3897/zookeys.1027.54888</ext-link></mixed-citation></ref></ref-list></tp:taxon-treatment>
