# Supplementary material for: ﻿Four new species of mygalomorph spiders (Araneae, Halonoproctidae and Theraphosidae) from the Colombian Pacific region (Bahía Solano, Chocó)
Source: Zookeys. 2023 Jun 6;1166:49–90. doi: 10.3897/zookeys.1166.101069 (PMC10265498; doi:10.3897/zookeys.1166.101069)
Supplement: XML Treatment for Melloina pacifica [file zookeys.1166.101069-treatment2.xml]

<!DOCTYPE tp:taxon-treatment
  PUBLIC "-//TaxonX//DTD Taxonomic Treatment Publishing DTD v0 20100105//EN" "tax-treatment-NSO.dtd">
<tp:taxon-treatment xmlns:tp="http://www.plazi.org/taxpub"><tp:treatment-meta><kwd-group><label>Taxon classification</label><kwd>
                <named-content content-type="kingdom">Animalia</named-content>
              </kwd><kwd>
                <named-content content-type="order">Araneae</named-content>
              </kwd><kwd>
                <named-content content-type="family">Theraphosidae</named-content>
              </kwd></kwd-group><mixed-citation publication-type="journal"><person-group><name><surname>Echeverri</surname><given-names>Mariana</given-names></name><name><surname>Gómez Torres</surname><given-names>Sebastián</given-names></name><name><surname>Pinel</surname><given-names>Nicolás</given-names></name><name><surname>Perafán</surname><given-names>Carlos</given-names></name></person-group><article-title>﻿Four new species of mygalomorph spiders (<tp:taxon-name><tp:taxon-name-part taxon-name-part-type="order">Araneae</tp:taxon-name-part></tp:taxon-name>, <tp:taxon-name><tp:taxon-name-part taxon-name-part-type="family">Halonoproctidae</tp:taxon-name-part></tp:taxon-name> and <tp:taxon-name><tp:taxon-name-part taxon-name-part-type="family">Theraphosidae</tp:taxon-name-part></tp:taxon-name>) from the Colombian Pacific region (Bahía Solano, Chocó)</article-title><source>Zookeys</source><day>06</day><month>06</month><year>2023</year><volume>1166</volume><fpage>49</fpage><lpage>90</lpage><pub-id pub-id-type="doi">10.3897/zookeys.1166.101069</pub-id></mixed-citation></tp:treatment-meta><tp:nomenclature><label>﻿</label><tp:taxon-name>
              <object-id xmlns:xlink="http://www.w3.org/1999/xlink" content-type="arpha" xlink:type="simple">30200412-8EC6-55A9-B1E7-51CC3FDD526D</object-id>
              <tp:taxon-name-part taxon-name-part-type="genus" reg="Melloina">Melloina</tp:taxon-name-part>
              <tp:taxon-name-part taxon-name-part-type="species" reg="pacifica">pacifica</tp:taxon-name-part>
              <object-id xmlns:xlink="http://www.w3.org/1999/xlink" content-type="zoobank" xlink:type="simple">https://zoobank.org/8E218194-9D9E-46DE-ACD5-731D51BBA978</object-id>
            </tp:taxon-name><tp:taxon-status xmlns:xlink="http://www.w3.org/1999/xlink" xlink:type="simple">sp. nov.</tp:taxon-status><xref ref-type="fig" rid="F11">Figs 11</xref><xref ref-type="fig" rid="F12">, 12</xref><xref ref-type="fig" rid="F13">, 13</xref><xref ref-type="fig" rid="F14">, 14</xref><xref ref-type="fig" rid="F15">, 15</xref><xref ref-type="fig" rid="F16">, 16</xref><xref ref-type="fig" rid="F17">, 17</xref><xref ref-type="fig" rid="F18">, 18</xref><xref ref-type="fig" rid="F19">, 19</xref><xref ref-type="table" rid="T3">; Tables 3</xref><xref ref-type="table" rid="T4">, 4</xref></tp:nomenclature><tp:treatment-sec sec-type="type material" id="SECID0EGYAG"><title>Type material.</title><p><bold><italic>Holotype</italic></bold> ♂: Colombia, Chocó, Bahía Solano, Jardín Botánico del Pacífico, <named-content xmlns:xlink="http://www.w3.org/1999/xlink" content-type="dwc:verbatimCoordinates" xlink:type="simple"><named-content content-type="geo-json" specific-use="{&#34;type&#34;:&#34;Point&#34;,&#34;coordinates&#34;:[-77.400000,6.380000]}" id="NCID0EUYAG" xlink:type="simple">6.38, -77.40</named-content></named-content>, 45 m a.s.l., 10–25 February 2022, M. Echeverri, S. Gómez Torres and C. Perafán leg. (<abbrev xmlns:xlink="http://www.w3.org/1999/xlink" xlink:title="Instituto de Ciencias Naturales" id="ABBRID0EZYAG" xlink:type="simple">ICN</abbrev> 12358). <bold><italic>Paratypes</italic></bold>, same data as holotype except elevation, 99–145 m a.s.l.: ♀ (<abbrev xmlns:xlink="http://www.w3.org/1999/xlink" xlink:title="Instituto de Ciencias Naturales" id="ABBRID0EAZAG" xlink:type="simple">ICN</abbrev> 12359), ♂ (<abbrev xmlns:xlink="http://www.w3.org/1999/xlink" xlink:title="Instituto de Ciencias Naturales" id="ABBRID0EEZAG" xlink:type="simple">ICN</abbrev> 12360), ♂ (<abbrev xmlns:xlink="http://www.w3.org/1999/xlink" xlink:title="Instituto de Ciencias Naturales" id="ABBRID0EIZAG" xlink:type="simple">ICN</abbrev> 12361), ♀ (<abbrev xmlns:xlink="http://www.w3.org/1999/xlink" xlink:title="Instituto de Ciencias Naturales" id="ABBRID0EMZAG" xlink:type="simple">ICN</abbrev> 12362), ♂ (<abbrev xmlns:xlink="http://www.w3.org/1999/xlink" xlink:title="Instituto de Ciencias Naturales" id="ABBRID0EQZAG" xlink:type="simple">ICN</abbrev> 12363).</p></tp:treatment-sec><tp:treatment-sec sec-type="etymology" id="SECID0EUZAG"><title>Etymology.</title><p>The specific epithet <italic><tp:taxon-name><tp:taxon-name-part taxon-name-part-type="genus" reg="Melloina"/><tp:taxon-name-part taxon-name-part-type="species" reg="pacifica">pacifica</tp:taxon-name-part></tp:taxon-name></italic> is a noun in feminine refers to the Colombian Pacific region, where the species is distributed.</p></tp:treatment-sec><tp:treatment-sec sec-type="diagnosis" id="SECID0EE1AG"><title>Diagnosis.</title><p>Male of <italic><tp:taxon-name><tp:taxon-name-part taxon-name-part-type="genus" reg="Melloina">Melloina</tp:taxon-name-part><tp:taxon-name-part taxon-name-part-type="species" reg="pacifica">pacifica</tp:taxon-name-part></tp:taxon-name></italic> sp. nov. can be distinguished from other <italic><tp:taxon-name><tp:taxon-name-part taxon-name-part-type="genus" reg="Melloina">Melloina</tp:taxon-name-part></tp:taxon-name></italic> species by the relatively longer embolus (Fig. <xref ref-type="fig" rid="F17">17</xref>), ca. 2 × the tegulum length (&lt; 2 × in <italic><tp:taxon-name><tp:taxon-name-part taxon-name-part-type="genus" reg="Melloina">M.</tp:taxon-name-part><tp:taxon-name-part taxon-name-part-type="species" reg="gracilis">gracilis</tp:taxon-name-part></tp:taxon-name></italic> (Schenkel, 1953), &gt; 3 × in <italic><tp:taxon-name><tp:taxon-name-part taxon-name-part-type="genus" reg="Melloina">M.</tp:taxon-name-part><tp:taxon-name-part taxon-name-part-type="species" reg="santuario">santuario</tp:taxon-name-part></tp:taxon-name></italic> Bertani, 2013), by the labium with numerous cuspules (112 vs. 60–80 in other known species), and by the tarsi II, III, IV ventrally cracked at midpoint (III and IV in <italic><tp:taxon-name><tp:taxon-name-part taxon-name-part-type="genus" reg="Melloina">M.</tp:taxon-name-part><tp:taxon-name-part taxon-name-part-type="species" reg="gracilis">gracilis</tp:taxon-name-part></tp:taxon-name></italic>, only IV in <italic><tp:taxon-name><tp:taxon-name-part taxon-name-part-type="genus" reg="Melloina">M.</tp:taxon-name-part><tp:taxon-name-part taxon-name-part-type="species" reg="santuario">santuario</tp:taxon-name-part></tp:taxon-name></italic>). Additionally, differs from <italic><tp:taxon-name><tp:taxon-name-part taxon-name-part-type="genus" reg="Melloina">M.</tp:taxon-name-part><tp:taxon-name-part taxon-name-part-type="species" reg="santuario">santuario</tp:taxon-name-part></tp:taxon-name></italic> by the number of spines on tarsi I and II (two rows of 8–10 spines vs. 4 or 5 in <italic><tp:taxon-name><tp:taxon-name-part taxon-name-part-type="genus" reg="Melloina">M.</tp:taxon-name-part><tp:taxon-name-part taxon-name-part-type="species" reg="santuario">santuario</tp:taxon-name-part></tp:taxon-name></italic>, similar in <italic><tp:taxon-name><tp:taxon-name-part taxon-name-part-type="genus" reg="Melloina">M.</tp:taxon-name-part><tp:taxon-name-part taxon-name-part-type="species" reg="gracilis">gracilis</tp:taxon-name-part></tp:taxon-name></italic> 9–12). Female can be distinguished from other <italic><tp:taxon-name><tp:taxon-name-part taxon-name-part-type="genus" reg="Melloina">Melloina</tp:taxon-name-part></tp:taxon-name></italic> species by the straight, long, and wide spermathecae, without glandular area in the basal third (Fig. <xref ref-type="fig" rid="F19">19C</xref>), numerous maxillary cuspules (160 vs. 129/141 in <italic><tp:taxon-name><tp:taxon-name-part taxon-name-part-type="genus" reg="Melloina">M.</tp:taxon-name-part><tp:taxon-name-part taxon-name-part-type="species" reg="gracilis">gracilis</tp:taxon-name-part></tp:taxon-name></italic>, 82/90 in <italic><tp:taxon-name><tp:taxon-name-part taxon-name-part-type="genus" reg="Melloina">M.</tp:taxon-name-part><tp:taxon-name-part taxon-name-part-type="species" reg="santuario">santuario</tp:taxon-name-part></tp:taxon-name></italic>, and 60 in <italic><tp:taxon-name><tp:taxon-name-part taxon-name-part-type="genus" reg="Melloina">M.</tp:taxon-name-part><tp:taxon-name-part taxon-name-part-type="species" reg="rickwesti">rickwesti</tp:taxon-name-part></tp:taxon-name></italic> Raven, 1999), and labium with 98 cuspules (77 in <italic><tp:taxon-name><tp:taxon-name-part taxon-name-part-type="genus" reg="Melloina">M.</tp:taxon-name-part><tp:taxon-name-part taxon-name-part-type="species" reg="santuario">santuario</tp:taxon-name-part></tp:taxon-name></italic>, ca. 90 in other species).</p></tp:treatment-sec><tp:treatment-sec sec-type="distribution" id="SECID0EE6AG"><title>Distribution.</title><p>Known only from the type locality (Figs <xref ref-type="fig" rid="F1">1</xref>, <xref ref-type="fig" rid="F2">2</xref>).</p></tp:treatment-sec><tp:treatment-sec sec-type="description" id="SECID0ES6AG"><title>Description.</title><p><bold>Male</bold> (holotype) (Figs <xref ref-type="fig" rid="F11">11</xref>–<xref ref-type="fig" rid="F17">17</xref>). Total length: 16.1. Chelicerae basal segment: length 2.1, width 1.4. Carapace: elongated, length 7.7, width 7.0; cephalic area slightly raised. Abdomen: ovoid, length 7.5, width 3.7. Spinnerets: <abbrev xmlns:xlink="http://www.w3.org/1999/xlink" xlink:title="posterior lateral spinnerets" id="ABBRID0ECABG" xlink:type="simple">PLS</abbrev> with three segments, total length 2.52 (basal 0.82, middle 0.75, apical digitiform 0.95); <abbrev xmlns:xlink="http://www.w3.org/1999/xlink" xlink:title="posterior median spinnerets" id="ABBRID0EGABG" xlink:type="simple">PMS</abbrev> with one segment, length 0.45. (Fig. <xref ref-type="fig" rid="F12">12</xref>).</p><fig id="F11" position="float" orientation="portrait"><object-id xmlns:xlink="http://www.w3.org/1999/xlink" content-type="doi" xlink:type="simple">10.3897/zookeys.1166.101069.figure11</object-id><object-id xmlns:xlink="http://www.w3.org/1999/xlink" content-type="arpha" xlink:type="simple">A0766CC9-772D-592B-99FE-02BFB91DFEEE</object-id><label>Figure 11.</label><caption><p><italic><tp:taxon-name><tp:taxon-name-part taxon-name-part-type="genus" reg="Melloina">Melloina</tp:taxon-name-part><tp:taxon-name-part taxon-name-part-type="species" reg="pacifica">pacifica</tp:taxon-name-part></tp:taxon-name></italic> sp. nov., holotype male, habitus.</p></caption><graphic xmlns:xlink="http://www.w3.org/1999/xlink" xlink:href="zookeys-1166-049_article-101069__-g011.jpg" position="float" orientation="portrait" xlink:type="simple" id="oo_860314.jpg"><uri content-type="original_file" xlink:type="simple">https://binary.pensoft.net/fig/860314</uri></graphic></fig><fig id="F12" position="float" orientation="portrait"><object-id xmlns:xlink="http://www.w3.org/1999/xlink" content-type="doi" xlink:type="simple">10.3897/zookeys.1166.101069.figure12</object-id><object-id xmlns:xlink="http://www.w3.org/1999/xlink" content-type="arpha" xlink:type="simple">7BAF18E5-30F1-5683-ADB2-1BAE557B1FE7</object-id><label>Figure 12.</label><caption><p><italic><tp:taxon-name><tp:taxon-name-part taxon-name-part-type="genus" reg="Melloina">Melloina</tp:taxon-name-part><tp:taxon-name-part taxon-name-part-type="species" reg="pacifica">pacifica</tp:taxon-name-part></tp:taxon-name></italic> sp. nov., holotype male, habitus <bold>A</bold> dorsal view <bold>B</bold> ventral view <bold>C, D</bold> abdomen <bold>C</bold> dorsal view <bold>D</bold> ventral view <bold>E</bold> carapace.</p></caption><graphic xmlns:xlink="http://www.w3.org/1999/xlink" xlink:href="zookeys-1166-049_article-101069__-g012.jpg" position="float" orientation="portrait" xlink:type="simple" id="oo_860315.jpg"><uri content-type="original_file" xlink:type="simple">https://binary.pensoft.net/fig/860315</uri></graphic></fig><fig id="F13" position="float" orientation="portrait"><object-id xmlns:xlink="http://www.w3.org/1999/xlink" content-type="doi" xlink:type="simple">10.3897/zookeys.1166.101069.figure13</object-id><object-id xmlns:xlink="http://www.w3.org/1999/xlink" content-type="arpha" xlink:type="simple">FA63E4B4-A7DD-5C11-8E8F-9BECA4D2CE20</object-id><label>Figure 13.</label><caption><p><italic><tp:taxon-name><tp:taxon-name-part taxon-name-part-type="genus" reg="Melloina">Melloina</tp:taxon-name-part><tp:taxon-name-part taxon-name-part-type="species" reg="pacifica">pacifica</tp:taxon-name-part></tp:taxon-name></italic> sp. nov., holotype male <bold>A</bold> sternum <bold>B</bold> labium and maxillae.</p></caption><graphic xmlns:xlink="http://www.w3.org/1999/xlink" xlink:href="zookeys-1166-049_article-101069__-g013.jpg" position="float" orientation="portrait" xlink:type="simple" id="oo_860316.jpg"><uri content-type="original_file" xlink:type="simple">https://binary.pensoft.net/fig/860316</uri></graphic></fig><fig id="F14" position="float" orientation="portrait"><object-id xmlns:xlink="http://www.w3.org/1999/xlink" content-type="doi" xlink:type="simple">10.3897/zookeys.1166.101069.figure14</object-id><object-id xmlns:xlink="http://www.w3.org/1999/xlink" content-type="arpha" xlink:type="simple">444B06F6-D05F-5C91-9B17-6D9B591FE6E7</object-id><label>Figure 14.</label><caption><p><italic><tp:taxon-name><tp:taxon-name-part taxon-name-part-type="genus" reg="Melloina">Melloina</tp:taxon-name-part><tp:taxon-name-part taxon-name-part-type="species" reg="pacifica">pacifica</tp:taxon-name-part></tp:taxon-name></italic> sp. nov., holotype male <bold>A, B</bold> tibia I <bold>A</bold> prolateral view <bold>B</bold> ventral view <bold>C, D</bold> tarsus I <bold>C</bold> prolateral view <bold>D</bold> retrolateral view <bold>E</bold> tibial apophysis on leg I. <abbrev xmlns:xlink="http://www.w3.org/1999/xlink" xlink:title="prolateral branch of tibial apophysis" id="ABBRID0EHEBG" xlink:type="simple">PB</abbrev> = prolateral branch, <abbrev xmlns:xlink="http://www.w3.org/1999/xlink" xlink:title="retrolateral branch of tibial apophysis" id="ABBRID0ELEBG" xlink:type="simple">RB</abbrev> = retrolateral branch.</p></caption><graphic xmlns:xlink="http://www.w3.org/1999/xlink" xlink:href="zookeys-1166-049_article-101069__-g014.jpg" position="float" orientation="portrait" xlink:type="simple" id="oo_860317.jpg"><uri content-type="original_file" xlink:type="simple">https://binary.pensoft.net/fig/860317</uri></graphic></fig><fig id="F15" position="float" orientation="portrait"><object-id xmlns:xlink="http://www.w3.org/1999/xlink" content-type="doi" xlink:type="simple">10.3897/zookeys.1166.101069.figure15</object-id><object-id xmlns:xlink="http://www.w3.org/1999/xlink" content-type="arpha" xlink:type="simple">57C98FE7-7298-5DD4-92FB-C1DF011C63D5</object-id><label>Figure 15.</label><caption><p><italic><tp:taxon-name><tp:taxon-name-part taxon-name-part-type="genus" reg="Melloina">Melloina</tp:taxon-name-part><tp:taxon-name-part taxon-name-part-type="species" reg="pacifica">pacifica</tp:taxon-name-part></tp:taxon-name></italic> sp. nov., holotype male, tarsus I <bold>A</bold> lateral view <bold>B</bold> detail of pseudoscopula <bold>C</bold> detail of pseudoscopular setae.</p></caption><graphic xmlns:xlink="http://www.w3.org/1999/xlink" xlink:href="zookeys-1166-049_article-101069__-g015.jpg" position="float" orientation="portrait" xlink:type="simple" id="oo_860318.jpg"><uri content-type="original_file" xlink:type="simple">https://binary.pensoft.net/fig/860318</uri></graphic></fig><fig id="F16" position="float" orientation="portrait"><object-id xmlns:xlink="http://www.w3.org/1999/xlink" content-type="doi" xlink:type="simple">10.3897/zookeys.1166.101069.figure16</object-id><object-id xmlns:xlink="http://www.w3.org/1999/xlink" content-type="arpha" xlink:type="simple">5BDAD5D9-84D2-5C7C-96AC-347F523C5D3E</object-id><label>Figure 16.</label><caption><p><italic><tp:taxon-name><tp:taxon-name-part taxon-name-part-type="genus" reg="Melloina">Melloina</tp:taxon-name-part><tp:taxon-name-part taxon-name-part-type="species" reg="pacifica">pacifica</tp:taxon-name-part></tp:taxon-name></italic> sp. nov., holotype male, tarsus II <bold>A</bold> lateral view <bold>B</bold> detail of pseudoscopula <bold>C</bold> detail of pseudoscopular setae.</p></caption><graphic xmlns:xlink="http://www.w3.org/1999/xlink" xlink:href="zookeys-1166-049_article-101069__-g016.jpg" position="float" orientation="portrait" xlink:type="simple" id="oo_860319.jpg"><uri content-type="original_file" xlink:type="simple">https://binary.pensoft.net/fig/860319</uri></graphic></fig><fig id="F17" position="float" orientation="portrait"><object-id xmlns:xlink="http://www.w3.org/1999/xlink" content-type="doi" xlink:type="simple">10.3897/zookeys.1166.101069.figure17</object-id><object-id xmlns:xlink="http://www.w3.org/1999/xlink" content-type="arpha" xlink:type="simple">DD318670-E262-50B3-A4F2-00051E07DF5C</object-id><label>Figure 17.</label><caption><p><italic><tp:taxon-name><tp:taxon-name-part taxon-name-part-type="genus" reg="Melloina">Melloina</tp:taxon-name-part><tp:taxon-name-part taxon-name-part-type="species" reg="pacifica">pacifica</tp:taxon-name-part></tp:taxon-name></italic> sp. nov., holotype male <bold>A–D</bold> copulatory bulb <bold>A</bold> ventral view <bold>B</bold> dorsal view <bold>C</bold> prolateral view <bold>D</bold> retrolateral view <bold>E, F</bold> palpal tibia and cymbium <bold>E</bold> retrolateral view <bold>F</bold> prolateral view.</p></caption><graphic xmlns:xlink="http://www.w3.org/1999/xlink" xlink:href="zookeys-1166-049_article-101069__-g017.jpg" position="float" orientation="portrait" xlink:type="simple" id="oo_860320.jpg"><uri content-type="original_file" xlink:type="simple">https://binary.pensoft.net/fig/860320</uri></graphic></fig><p>Clypeus: absent. Ocular tubercle (Fig. <xref ref-type="fig" rid="F12">12E</xref>): ovoid, raised, forwardly directed, length 1.04, width 1.78. Anterior eye row procurved, posterior eye row slightly recurved. Eye diameters and interdistances: <abbrev xmlns:xlink="http://www.w3.org/1999/xlink" xlink:title="anterior median eyes" id="ABBRID0E5HBG" xlink:type="simple">AME</abbrev> 0.39 (circular), <abbrev xmlns:xlink="http://www.w3.org/1999/xlink" xlink:title="anterior lateral eyes" id="ABBRID0ECIBG" xlink:type="simple">ALE</abbrev> 0.46 (oval), <abbrev xmlns:xlink="http://www.w3.org/1999/xlink" xlink:title="posterior median eyes" id="ABBRID0EGIBG" xlink:type="simple">PME</abbrev> 0.30 (oval), <abbrev xmlns:xlink="http://www.w3.org/1999/xlink" xlink:title="posterior lateral eyes" id="ABBRID0EKIBG" xlink:type="simple">PLE</abbrev> 0.35 (oval), <abbrev xmlns:xlink="http://www.w3.org/1999/xlink" xlink:title="anterior median eyes" id="ABBRID0EOIBG" xlink:type="simple">AME</abbrev>-<abbrev xmlns:xlink="http://www.w3.org/1999/xlink" xlink:title="anterior median eyes" id="ABBRID0ESIBG" xlink:type="simple">AME</abbrev> 0.09, <abbrev xmlns:xlink="http://www.w3.org/1999/xlink" xlink:title="anterior median eyes" id="ABBRID0EWIBG" xlink:type="simple">AME</abbrev>-<abbrev xmlns:xlink="http://www.w3.org/1999/xlink" xlink:title="anterior lateral eyes" id="ABBRID0E1IBG" xlink:type="simple">ALE</abbrev> 0.19, <abbrev xmlns:xlink="http://www.w3.org/1999/xlink" xlink:title="posterior median eyes" id="ABBRID0E5IBG" xlink:type="simple">PME</abbrev>-<abbrev xmlns:xlink="http://www.w3.org/1999/xlink" xlink:title="posterior median eyes" id="ABBRID0ECJBG" xlink:type="simple">PME</abbrev> 0.72, <abbrev xmlns:xlink="http://www.w3.org/1999/xlink" xlink:title="posterior median eyes" id="ABBRID0EGJBG" xlink:type="simple">PME</abbrev>-<abbrev xmlns:xlink="http://www.w3.org/1999/xlink" xlink:title="posterior lateral eyes" id="ABBRID0EKJBG" xlink:type="simple">PLE</abbrev> 0.09, <abbrev xmlns:xlink="http://www.w3.org/1999/xlink" xlink:title="posterior lateral eyes" id="ABBRID0EOJBG" xlink:type="simple">PLE</abbrev>-<abbrev xmlns:xlink="http://www.w3.org/1999/xlink" xlink:title="posterior lateral eyes" id="ABBRID0ESJBG" xlink:type="simple">PLE</abbrev> 1.31, <abbrev xmlns:xlink="http://www.w3.org/1999/xlink" xlink:title="anterior lateral eyes" id="ABBRID0EWJBG" xlink:type="simple">ALE</abbrev>-<abbrev xmlns:xlink="http://www.w3.org/1999/xlink" xlink:title="posterior lateral eyes" id="ABBRID0E1JBG" xlink:type="simple">PLE</abbrev> 0.11, <abbrev xmlns:xlink="http://www.w3.org/1999/xlink" xlink:title="anterior median eyes" id="ABBRID0E5JBG" xlink:type="simple">AME</abbrev>-<abbrev xmlns:xlink="http://www.w3.org/1999/xlink" xlink:title="posterior median eyes" id="ABBRID0ECKBG" xlink:type="simple">PME</abbrev> 0.05. Thoracic fovea (Fig. <xref ref-type="fig" rid="F12">12E</xref>): transverse, straight, deep, width 2.19; 4.41 from the anterior edge of carapace. Chelicerae basal segment: spiniform setae on three rows on dorsal area and some dispersed on lateral areas, with 15 left/ 14 right well-developed teeth on each furrow promargin, and a group of ca. 43 small teeth near last three basal promargin teeth. Intercheliceral tumescence absent. Fang long. Maxillae (Fig. <xref ref-type="fig" rid="F13">13</xref>): longer than wide, trapezoidal, with ca. 111 left / 108 right cuspules, spaced, largely spread but more dense over ventral inner heel; the distal prolateral lobe conical and the proximal posterior angle projected. Labium (Fig. <xref ref-type="fig" rid="F13">13</xref>): sub-rectangular, length 0.77, width 1.15, with ca. 112 cuspules on anterior edge, evenly distributed. Labio-sternal junction: narrow in the midline with two oval sigillae touching and extended to the edge. Sternum (Fig. <xref ref-type="fig" rid="F13">13A</xref>): rounded, anterior edge with a semicircular area slightly raised (joined to labio-sternal groove), length 3.25, width 3.08, with three pairs of inconspicuous sigillae sclerotized. Sigillae: proximal pairs subcircular, submarginal; distal pair oval, marginal.</p><p>Legs pattern: IV&gt;I&gt;II&gt;III. Lengths of legs and palpal segments on Table <xref ref-type="table" rid="T3">3</xref>. Tarsal claws: <abbrev xmlns:xlink="http://www.w3.org/1999/xlink" xlink:title="superior tarsal claw" id="ABBRID0E3KBG" xlink:type="simple">STC</abbrev> long, with row of three or four small teeth, <abbrev xmlns:xlink="http://www.w3.org/1999/xlink" xlink:title="inferior tarsal claw" id="ABBRID0EALBG" xlink:type="simple">ITC</abbrev> absent on all legs. Claw tufts: weak, present in all tarsi (Figs <xref ref-type="fig" rid="F14">14C, D</xref>, <xref ref-type="fig" rid="F15">15</xref>, <xref ref-type="fig" rid="F16">16</xref>). Tarsal scopulae: pseudoscopula present, tarsi I and II distally with weak pseudoscopulae (Figs <xref ref-type="fig" rid="F14">14C, D</xref>, <xref ref-type="fig" rid="F15">15</xref>, <xref ref-type="fig" rid="F16">16</xref>), III with a few distal sparse setae, IV without scopulae. Metatarsal scopulae: absent in all metatarsi. Trichobothria: filiform of different sizes and clavate in all tarsi, I and II with ca. 22 filiform and ca. 12 clavate, III and IV with ca. 20 filiform and ca. eight clavate; filiform trichobothria also present in all metatarsi and tibia, including palpal tibia. Tarsi II, III, IV ventrally cracked at midpoint. Plumose setae on retrolateral face of femur IV: absent. Stridulatory bristles: absent. Body with strongly pilose setae. Book lung openings oval and sclerotized. Urticating setae: absent.</p><table-wrap id="T3" position="float" orientation="portrait"><label>Table 3.</label><caption><p><italic><tp:taxon-name><tp:taxon-name-part taxon-name-part-type="genus" reg="Melloina">Melloina</tp:taxon-name-part><tp:taxon-name-part taxon-name-part-type="species" reg="pacifica">pacifica</tp:taxon-name-part></tp:taxon-name></italic> sp. nov. Male holotype. Lengths of legs and palpal segments.</p></caption><table id="TID0EUQAI" rules="all"><tbody><tr><th rowspan="1" colspan="1"/><th rowspan="1" colspan="1">I</th><th rowspan="1" colspan="1">II</th><th rowspan="1" colspan="1">III</th><th rowspan="1" colspan="1">IV</th><th rowspan="1" colspan="1">Palp</th></tr><tr><td rowspan="1" colspan="1">Femur</td><td rowspan="1" colspan="1">8.07</td><td rowspan="1" colspan="1">6.96</td><td rowspan="1" colspan="1">6.15</td><td rowspan="1" colspan="1">9.36</td><td rowspan="1" colspan="1">3.99</td></tr><tr><td rowspan="1" colspan="1">Patella</td><td rowspan="1" colspan="1">4.37</td><td rowspan="1" colspan="1">3.59</td><td rowspan="1" colspan="1">2.87</td><td rowspan="1" colspan="1">3.53</td><td rowspan="1" colspan="1">2.42</td></tr><tr><td rowspan="1" colspan="1">Tibia</td><td rowspan="1" colspan="1">7.31</td><td rowspan="1" colspan="1">5.44</td><td rowspan="1" colspan="1">4.37</td><td rowspan="1" colspan="1">7.43</td><td rowspan="1" colspan="1">3.46</td></tr><tr><td rowspan="1" colspan="1">Metatarsus</td><td rowspan="1" colspan="1">6.39</td><td rowspan="1" colspan="1">5.48</td><td rowspan="1" colspan="1">5.77</td><td rowspan="1" colspan="1">9.81</td><td rowspan="1" colspan="1">-</td></tr><tr><td rowspan="1" colspan="1">Tarsus</td><td rowspan="1" colspan="1">6.80</td><td rowspan="1" colspan="1">3.63</td><td rowspan="1" colspan="1">3.35</td><td rowspan="1" colspan="1">4.26</td><td rowspan="1" colspan="1">1.37</td></tr><tr><td rowspan="1" colspan="1">Total</td><td rowspan="1" colspan="1">32.94</td><td rowspan="1" colspan="1">25.1</td><td rowspan="1" colspan="1">22.51</td><td rowspan="1" colspan="1">34.39</td><td rowspan="1" colspan="1">11.24</td></tr></tbody></table></table-wrap><p>Spination (proximal to distal). Femora: palp d 5-8-11, p 0-0-3, v 0-2-0, r 0-2-2; I d 6-4-10, p 0-0-3, v 3-4-10 (8 <abbrev xmlns:xlink="http://www.w3.org/1999/xlink" xlink:title="apical" id="ABBRID0E2QBG" xlink:type="simple">ap</abbrev>), r 0-0-5; II d 5-5-7, p 0-0-1, v 0-0-6 (5 <abbrev xmlns:xlink="http://www.w3.org/1999/xlink" xlink:title="apical" id="ABBRID0E6QBG" xlink:type="simple">ap</abbrev>), r 1-1-1; III d 5-5-4, p 3-2-2, v 1-3-10 (8 <abbrev xmlns:xlink="http://www.w3.org/1999/xlink" xlink:title="apical" id="ABBRID0EDRBG" xlink:type="simple">ap</abbrev>), r 1-2-3; IV d 5-2-4, p 0-0-1 <abbrev xmlns:xlink="http://www.w3.org/1999/xlink" xlink:title="apical" id="ABBRID0EHRBG" xlink:type="simple">ap</abbrev>, v 0-2-10 (8 <abbrev xmlns:xlink="http://www.w3.org/1999/xlink" xlink:title="apical" id="ABBRID0ELRBG" xlink:type="simple">ap</abbrev>), r 0-1-1. Patellae: palp d 9-7-8, p 0-1-4 <abbrev xmlns:xlink="http://www.w3.org/1999/xlink" xlink:title="apical" id="ABBRID0EPRBG" xlink:type="simple">ap</abbrev>, v 1-1-4 <abbrev xmlns:xlink="http://www.w3.org/1999/xlink" xlink:title="apical" id="ABBRID0ETRBG" xlink:type="simple">ap</abbrev>, r 2-3-2; I d 1-1-3, p 1-1-2, v 0-0-2 <abbrev xmlns:xlink="http://www.w3.org/1999/xlink" xlink:title="apical" id="ABBRID0EXRBG" xlink:type="simple">ap</abbrev>, r 1-1-2 <abbrev xmlns:xlink="http://www.w3.org/1999/xlink" xlink:title="apical" id="ABBRID0E2RBG" xlink:type="simple">ap</abbrev>; II d 3-2-5, p 1-2-5 (4 <abbrev xmlns:xlink="http://www.w3.org/1999/xlink" xlink:title="apical" id="ABBRID0E6RBG" xlink:type="simple">ap</abbrev>), v: 0-1-3 <abbrev xmlns:xlink="http://www.w3.org/1999/xlink" xlink:title="apical" id="ABBRID0EDSBG" xlink:type="simple">ap</abbrev>, r: 1-1-2; III d: 5-4-5, p: 2-2-2, v: 0-2-2 <abbrev xmlns:xlink="http://www.w3.org/1999/xlink" xlink:title="apical" id="ABBRID0EHSBG" xlink:type="simple">ap</abbrev>, r: 1-1-3 <abbrev xmlns:xlink="http://www.w3.org/1999/xlink" xlink:title="apical" id="ABBRID0ELSBG" xlink:type="simple">ap</abbrev>; IV d: 3-1-2, p: 0-1-2 <abbrev xmlns:xlink="http://www.w3.org/1999/xlink" xlink:title="apical" id="ABBRID0EPSBG" xlink:type="simple">ap</abbrev>, v 0-2-3 (2 <abbrev xmlns:xlink="http://www.w3.org/1999/xlink" xlink:title="apical" id="ABBRID0ETSBG" xlink:type="simple">ap</abbrev>), r 0-0-1 <abbrev xmlns:xlink="http://www.w3.org/1999/xlink" xlink:title="apical" id="ABBRID0EXSBG" xlink:type="simple">ap</abbrev>. Tibiae: palp d 2-5-5, p 4-2-4 (2 <abbrev xmlns:xlink="http://www.w3.org/1999/xlink" xlink:title="apical" id="ABBRID0E2SBG" xlink:type="simple">ap</abbrev>), v 5-6-7 (3 <abbrev xmlns:xlink="http://www.w3.org/1999/xlink" xlink:title="apical" id="ABBRID0E6SBG" xlink:type="simple">ap</abbrev>), r 2-3-8 (2 <abbrev xmlns:xlink="http://www.w3.org/1999/xlink" xlink:title="apical" id="ABBRID0EDTBG" xlink:type="simple">ap</abbrev>); I d 1-1-3, p 1-1-2, v 0-0-2 <abbrev xmlns:xlink="http://www.w3.org/1999/xlink" xlink:title="apical" id="ABBRID0EHTBG" xlink:type="simple">ap</abbrev>, r 1-1-2 <abbrev xmlns:xlink="http://www.w3.org/1999/xlink" xlink:title="apical" id="ABBRID0ELTBG" xlink:type="simple">ap</abbrev>; II d 2-1-1, p 3-2-3 (2 <abbrev xmlns:xlink="http://www.w3.org/1999/xlink" xlink:title="apical" id="ABBRID0EPTBG" xlink:type="simple">ap</abbrev>), v 4-4-4 (2 <abbrev xmlns:xlink="http://www.w3.org/1999/xlink" xlink:title="apical" id="ABBRID0ETTBG" xlink:type="simple">ap</abbrev>), r 2-2-0; III d 3-2-3, p 3-2-3 (1 <abbrev xmlns:xlink="http://www.w3.org/1999/xlink" xlink:title="apical" id="ABBRID0EXTBG" xlink:type="simple">ap</abbrev>), v 2-2-2 <abbrev xmlns:xlink="http://www.w3.org/1999/xlink" xlink:title="apical" id="ABBRID0E2TBG" xlink:type="simple">ap</abbrev>, r 3-3-3 <abbrev xmlns:xlink="http://www.w3.org/1999/xlink" xlink:title="apical" id="ABBRID0E6TBG" xlink:type="simple">ap</abbrev>; IV d 7-5-7, p 5-4-4 (1 <abbrev xmlns:xlink="http://www.w3.org/1999/xlink" xlink:title="apical" id="ABBRID0EDUBG" xlink:type="simple">ap</abbrev>), v 3-2-3 (2 <abbrev xmlns:xlink="http://www.w3.org/1999/xlink" xlink:title="apical" id="ABBRID0EHUBG" xlink:type="simple">ap</abbrev>), r 2-2-2 (1 <abbrev xmlns:xlink="http://www.w3.org/1999/xlink" xlink:title="apical" id="ABBRID0ELUBG" xlink:type="simple">ap</abbrev>). Metatarsi: I d 0, p 2-2-1 <abbrev xmlns:xlink="http://www.w3.org/1999/xlink" xlink:title="apical" id="ABBRID0EPUBG" xlink:type="simple">ap</abbrev>, v 6-4-6 (2 <abbrev xmlns:xlink="http://www.w3.org/1999/xlink" xlink:title="apical" id="ABBRID0ETUBG" xlink:type="simple">ap</abbrev>), r 1-1-1; II d 2-2-2, p 4-4-4 (1 <abbrev xmlns:xlink="http://www.w3.org/1999/xlink" xlink:title="apical" id="ABBRID0EXUBG" xlink:type="simple">ap</abbrev>), v 4-5-6 (3 <abbrev xmlns:xlink="http://www.w3.org/1999/xlink" xlink:title="apical" id="ABBRID0E2UBG" xlink:type="simple">ap</abbrev>), r 3-2-2 (1 <abbrev xmlns:xlink="http://www.w3.org/1999/xlink" xlink:title="apical" id="ABBRID0E6UBG" xlink:type="simple">ap</abbrev>); III d 4-4-3, p 2-2-2, v 4-4-5 (2 <abbrev xmlns:xlink="http://www.w3.org/1999/xlink" xlink:title="apical" id="ABBRID0EDVBG" xlink:type="simple">ap</abbrev>), r 2-3-3 (1 <abbrev xmlns:xlink="http://www.w3.org/1999/xlink" xlink:title="apical" id="ABBRID0EHVBG" xlink:type="simple">ap</abbrev>); IV d: 3-1-4, p: 2-2-2, v: 3-3-4 (2 <abbrev xmlns:xlink="http://www.w3.org/1999/xlink" xlink:title="apical" id="ABBRID0ELVBG" xlink:type="simple">ap</abbrev>), r: 3-2-2 (1 <abbrev xmlns:xlink="http://www.w3.org/1999/xlink" xlink:title="apical" id="ABBRID0EPVBG" xlink:type="simple">ap</abbrev>). Tarsi: cymbium p lobe 4, r lobe 10 (8 <abbrev xmlns:xlink="http://www.w3.org/1999/xlink" xlink:title="apical" id="ABBRID0ETVBG" xlink:type="simple">ap</abbrev>); I d 0, p 3-1-4 (1 <abbrev xmlns:xlink="http://www.w3.org/1999/xlink" xlink:title="apical" id="ABBRID0EXVBG" xlink:type="simple">ap</abbrev>), v 0, r 3-3-4 (1 <abbrev xmlns:xlink="http://www.w3.org/1999/xlink" xlink:title="apical" id="ABBRID0E2VBG" xlink:type="simple">ap</abbrev>); II d 1-1-1, p 3-3-4 (1 <abbrev xmlns:xlink="http://www.w3.org/1999/xlink" xlink:title="apical" id="ABBRID0E6VBG" xlink:type="simple">ap</abbrev>), v 0, r: 3-3-4 (1 <abbrev xmlns:xlink="http://www.w3.org/1999/xlink" xlink:title="apical" id="ABBRID0EDWBG" xlink:type="simple">ap</abbrev>); III d 3-2-3, p 3-3-4 (1 <abbrev xmlns:xlink="http://www.w3.org/1999/xlink" xlink:title="apical" id="ABBRID0EHWBG" xlink:type="simple">ap</abbrev>), v 0, r 3-3-4 (1 <abbrev xmlns:xlink="http://www.w3.org/1999/xlink" xlink:title="apical" id="ABBRID0ELWBG" xlink:type="simple">ap</abbrev>); IV d 3-4-3, p 2-3-3 (1 <abbrev xmlns:xlink="http://www.w3.org/1999/xlink" xlink:title="apical" id="ABBRID0EPWBG" xlink:type="simple">ap</abbrev>), v 2-1-2, r 2-3-3 (1 <abbrev xmlns:xlink="http://www.w3.org/1999/xlink" xlink:title="apical" id="ABBRID0ETWBG" xlink:type="simple">ap</abbrev>).</p><p>Palp (Fig. <xref ref-type="fig" rid="F17">17</xref>): palpal bulb pyriform, embolus long, thin, filiform at apex (Fig. <xref ref-type="fig" rid="F17">17A–D</xref>); cymbium of two dissimilar lobes, distally spinose (Fig. <xref ref-type="fig" rid="F17">17E, F</xref>); tibia with shallow distoventral groove. Tibial apophysis (Fig. <xref ref-type="fig" rid="F14">14E</xref>): composed of two unequal branches originating from common base; retrolateral branch longest, distally curved, with two large subapical spines, one internal and one external; prolateral branch straight, small, with a very large basal spine, longer than its length. Metatarsus I straight, when flexed it passes on the retrolateral side of the apophysis.</p><p><bold><italic>Coloration</italic>.</bold> Living spider: carapace, palp, and legs reddish black; femora and tarsi red, distal femora, patellae, tibiae, and metatarsi black; abdomen dark (Fig. <xref ref-type="fig" rid="F11">11</xref>). In alcohol: carapace reddish brown; palp and legs brown; distal femora, patellae, tibiae, and metatarsi dark brown; abdomen greyish brown.</p><p><bold>Female</bold> (paratype - <abbrev xmlns:xlink="http://www.w3.org/1999/xlink" xlink:title="Instituto de Ciencias Naturales" id="ABBRID0EYXBG" xlink:type="simple">ICN</abbrev> 12359) (Figs <xref ref-type="fig" rid="F18">18</xref>, <xref ref-type="fig" rid="F19">19</xref>). Total length: 18.1. Chelicerae basal segment: length 2.0, width 1.7. Carapace: elongated, length 8.2, width 7.2; cephalic area slightly raised. Abdomen: ovoid, length 9.1, width 5.8. Spinnerets: <abbrev xmlns:xlink="http://www.w3.org/1999/xlink" xlink:title="posterior lateral spinnerets" id="ABBRID0EEYBG" xlink:type="simple">PLS</abbrev> with three segments, total length 2.73 (basal 0.91, middle 0.75, apical digitiform 1.07); <abbrev xmlns:xlink="http://www.w3.org/1999/xlink" xlink:title="posterior median spinnerets" id="ABBRID0EIYBG" xlink:type="simple">PMS</abbrev> with one segment, length 0.69. (Fig. <xref ref-type="fig" rid="F18">18</xref>).</p><fig id="F18" position="float" orientation="portrait"><object-id xmlns:xlink="http://www.w3.org/1999/xlink" content-type="doi" xlink:type="simple">10.3897/zookeys.1166.101069.figure18</object-id><object-id xmlns:xlink="http://www.w3.org/1999/xlink" content-type="arpha" xlink:type="simple">62CACAB7-15B6-5328-8A11-4DD97FE6B93F</object-id><label>Figure 18.</label><caption><p><italic><tp:taxon-name><tp:taxon-name-part taxon-name-part-type="genus" reg="Melloina">Melloina</tp:taxon-name-part><tp:taxon-name-part taxon-name-part-type="species" reg="pacifica">pacifica</tp:taxon-name-part></tp:taxon-name></italic> sp. nov., paratype female (<abbrev xmlns:xlink="http://www.w3.org/1999/xlink" xlink:title="Instituto de Ciencias Naturales" id="ABBRID0EDZBG" xlink:type="simple">ICN</abbrev> 12359), habitus <bold>A</bold> dorsal view <bold>B</bold> ventral view <bold>C, D</bold> abdomen <bold>C</bold> dorsal view <bold>D</bold> ventral view <bold>E</bold> carapace.</p></caption><graphic xmlns:xlink="http://www.w3.org/1999/xlink" xlink:href="zookeys-1166-049_article-101069__-g018.jpg" position="float" orientation="portrait" xlink:type="simple" id="oo_860321.jpg"><uri content-type="original_file" xlink:type="simple">https://binary.pensoft.net/fig/860321</uri></graphic></fig><fig id="F19" position="float" orientation="portrait"><object-id xmlns:xlink="http://www.w3.org/1999/xlink" content-type="doi" xlink:type="simple">10.3897/zookeys.1166.101069.figure19</object-id><object-id xmlns:xlink="http://www.w3.org/1999/xlink" content-type="arpha" xlink:type="simple">53A9A1F2-206F-51C1-A6B1-FED7878D0059</object-id><label>Figure 19.</label><caption><p><italic><tp:taxon-name><tp:taxon-name-part taxon-name-part-type="genus" reg="Melloina">Melloina</tp:taxon-name-part><tp:taxon-name-part taxon-name-part-type="species" reg="pacifica">pacifica</tp:taxon-name-part></tp:taxon-name></italic> sp. nov., paratype female (<abbrev xmlns:xlink="http://www.w3.org/1999/xlink" xlink:title="Instituto de Ciencias Naturales" id="ABBRID0EL1BG" xlink:type="simple">ICN</abbrev> 12359) <bold>A</bold> sternum and coxae <bold>B</bold> labium and maxillae <bold>C</bold> spermathecae, ventral view.</p></caption><graphic xmlns:xlink="http://www.w3.org/1999/xlink" xlink:href="zookeys-1166-049_article-101069__-g019.jpg" position="float" orientation="portrait" xlink:type="simple" id="oo_860322.jpg"><uri content-type="original_file" xlink:type="simple">https://binary.pensoft.net/fig/860322</uri></graphic></fig><p>Clypeus: absent. Ocular tubercle (Fig. <xref ref-type="fig" rid="F18">18E</xref>): ovoid, raised, forwardly directed, length 1.24, width 2.04. Anterior eye row procurved, posterior eye row slightly recurved. Eye sizes and interdistances: <abbrev xmlns:xlink="http://www.w3.org/1999/xlink" xlink:title="anterior median eyes" id="ABBRID0EA2BG" xlink:type="simple">AME</abbrev> 0.32 (circular), <abbrev xmlns:xlink="http://www.w3.org/1999/xlink" xlink:title="anterior lateral eyes" id="ABBRID0EE2BG" xlink:type="simple">ALE</abbrev> 0.48 (oval), <abbrev xmlns:xlink="http://www.w3.org/1999/xlink" xlink:title="posterior median eyes" id="ABBRID0EI2BG" xlink:type="simple">PME</abbrev> 0.23 (circular), <abbrev xmlns:xlink="http://www.w3.org/1999/xlink" xlink:title="posterior lateral eyes" id="ABBRID0EM2BG" xlink:type="simple">PLE</abbrev> 0.37 (oval), <abbrev xmlns:xlink="http://www.w3.org/1999/xlink" xlink:title="anterior median eyes" id="ABBRID0EQ2BG" xlink:type="simple">AME</abbrev>-<abbrev xmlns:xlink="http://www.w3.org/1999/xlink" xlink:title="anterior median eyes" id="ABBRID0EU2BG" xlink:type="simple">AME</abbrev> 0.09, <abbrev xmlns:xlink="http://www.w3.org/1999/xlink" xlink:title="anterior median eyes" id="ABBRID0EY2BG" xlink:type="simple">AME</abbrev>-<abbrev xmlns:xlink="http://www.w3.org/1999/xlink" xlink:title="anterior lateral eyes" id="ABBRID0E32BG" xlink:type="simple">ALE</abbrev> 0.14, <abbrev xmlns:xlink="http://www.w3.org/1999/xlink" xlink:title="posterior median eyes" id="ABBRID0EA3BG" xlink:type="simple">PME</abbrev>-<abbrev xmlns:xlink="http://www.w3.org/1999/xlink" xlink:title="posterior median eyes" id="ABBRID0EE3BG" xlink:type="simple">PME</abbrev> 0.8, <abbrev xmlns:xlink="http://www.w3.org/1999/xlink" xlink:title="posterior median eyes" id="ABBRID0EI3BG" xlink:type="simple">PME</abbrev>-<abbrev xmlns:xlink="http://www.w3.org/1999/xlink" xlink:title="posterior lateral eyes" id="ABBRID0EM3BG" xlink:type="simple">PLE</abbrev> 0.09, <abbrev xmlns:xlink="http://www.w3.org/1999/xlink" xlink:title="posterior lateral eyes" id="ABBRID0EQ3BG" xlink:type="simple">PLE</abbrev>-<abbrev xmlns:xlink="http://www.w3.org/1999/xlink" xlink:title="posterior lateral eyes" id="ABBRID0EU3BG" xlink:type="simple">PLE</abbrev> 1.57, <abbrev xmlns:xlink="http://www.w3.org/1999/xlink" xlink:title="anterior lateral eyes" id="ABBRID0EY3BG" xlink:type="simple">ALE</abbrev>-<abbrev xmlns:xlink="http://www.w3.org/1999/xlink" xlink:title="posterior lateral eyes" id="ABBRID0E33BG" xlink:type="simple">PLE</abbrev> 0.13, <abbrev xmlns:xlink="http://www.w3.org/1999/xlink" xlink:title="anterior median eyes" id="ABBRID0EA4BG" xlink:type="simple">AME</abbrev>-<abbrev xmlns:xlink="http://www.w3.org/1999/xlink" xlink:title="posterior median eyes" id="ABBRID0EE4BG" xlink:type="simple">PME</abbrev> 0.06. Thoracic fovea (Fig. <xref ref-type="fig" rid="F18">18E</xref>): transverse, straight, deep, width 2.51; 5.48 from the anterior edge of carapace. Chelicerae basal segment: spiniform setae on three rows on dorsal area and some dispersed on lateral areas, with 16 well-developed teeth on each furrow promargin, and group of ca. 43 small teeth near last three basal promargin teeth. Fang long. Maxillae (Fig. <xref ref-type="fig" rid="F19">19B</xref>): longer than wide, with the anterior prolateral lobe conical with ca. 160 cuspules, spaced, largely spread but more dense over ventral inner heel; the distal prolateral lobe conical and the proximal posterior angle projected. Labium (Fig. <xref ref-type="fig" rid="F19">19B</xref>): sub-rectangular, length 1.02, width 1.73, with ca. 98 cuspules on anterior edge distributed with higher density towards the lateral sides. Labio-sternal junction: narrow in the midline with two oval sigillae touching and extended to the edge. Sternum (Fig. <xref ref-type="fig" rid="F19">19A</xref>): rounded, anterior edge with a semicircular area slightly elevated (joined to labio-sternal groove), length 3.49, width 3.75, with three pairs of conspicuous sclerotized sigillae. Sigillae: proximal pair subcircular, submarginal; distal pairs oval, submarginal.</p><p>Legs pattern: IV&gt;I&gt;II&gt;III. Lengths of legs and palpal segments on Table <xref ref-type="table" rid="T4">4</xref>. Tarsal claws: <abbrev xmlns:xlink="http://www.w3.org/1999/xlink" xlink:title="superior tarsal claw" id="ABBRID0E54BG" xlink:type="simple">STC</abbrev> long, with row of 2–4 small teeth, <abbrev xmlns:xlink="http://www.w3.org/1999/xlink" xlink:title="inferior tarsal claw" id="ABBRID0EC5BG" xlink:type="simple">ITC</abbrev> absent on all legs. Claw tufts: weak, present in all tarsi. Tarsal scopulae: absent in all legs. Metatarsal scopulae: absent in all legs. Trichobothria: filiform of different sizes and clavate in all tarsi, I–IV with ca. 20 filiform, I–III with ca. ten clavate, IV with ca. seven clavate; filiform trichobothria also present in all metatarsi and tibia, including palpal tibia. Tarsus IV cracked at midpoint. Plumose setae on retrolateral face on femur IV: absent. Stridulatory bristles: absent. Body with strongly pilose setae. Book lung openings oval and sclerotized. Urticating setae: absent.</p><table-wrap id="T4" position="float" orientation="portrait"><label>Table 4.</label><caption><p><italic><tp:taxon-name><tp:taxon-name-part taxon-name-part-type="genus" reg="Melloina">Melloina</tp:taxon-name-part><tp:taxon-name-part taxon-name-part-type="species" reg="pacifica">pacifica</tp:taxon-name-part></tp:taxon-name></italic> sp. nov. Female paratype. Lengths of legs and palpal segments.</p></caption><table id="TID0EV3AI" rules="all"><tbody><tr><th rowspan="1" colspan="1"/><th rowspan="1" colspan="1">I</th><th rowspan="1" colspan="1">II</th><th rowspan="1" colspan="1">III</th><th rowspan="1" colspan="1">IV</th><th rowspan="1" colspan="1">Palp</th></tr><tr><td rowspan="1" colspan="1">Femur</td><td rowspan="1" colspan="1">7.12</td><td rowspan="1" colspan="1">5.96</td><td rowspan="1" colspan="1">5.4</td><td rowspan="1" colspan="1">8.01</td><td rowspan="1" colspan="1">4.32</td></tr><tr><td rowspan="1" colspan="1">Patella</td><td rowspan="1" colspan="1">4.41</td><td rowspan="1" colspan="1">3.63</td><td rowspan="1" colspan="1">2.82</td><td rowspan="1" colspan="1">3.56</td><td rowspan="1" colspan="1">2.7</td></tr><tr><td rowspan="1" colspan="1">Tibia</td><td rowspan="1" colspan="1">6.17</td><td rowspan="1" colspan="1">4.54</td><td rowspan="1" colspan="1">3.82</td><td rowspan="1" colspan="1">6.84</td><td rowspan="1" colspan="1">3.1</td></tr><tr><td rowspan="1" colspan="1">Metatarsus</td><td rowspan="1" colspan="1">4.96</td><td rowspan="1" colspan="1">4.15</td><td rowspan="1" colspan="1">4.52</td><td rowspan="1" colspan="1">7.75</td><td rowspan="1" colspan="1">-</td></tr><tr><td rowspan="1" colspan="1">Tarsus</td><td rowspan="1" colspan="1">2.88</td><td rowspan="1" colspan="1">2.74</td><td rowspan="1" colspan="1">2.79</td><td rowspan="1" colspan="1">3.29</td><td rowspan="1" colspan="1">3.12</td></tr><tr><td rowspan="1" colspan="1">Total</td><td rowspan="1" colspan="1">25.54</td><td rowspan="1" colspan="1">21.02</td><td rowspan="1" colspan="1">19.35</td><td rowspan="1" colspan="1">29.45</td><td rowspan="1" colspan="1">13.24</td></tr></tbody></table></table-wrap><p>Spination (proximal to distal). Femora: palp d 2-2-4, p 0-0-1, v 12-9-8, r 0; I d 3-2-3, p 0, v 3-3-5, r 0; II d 1-0-1, p 0, v 4-3-3, r 0; III d 1-2-1, p 1-1-1, v 1-2-3, r 0; IV d 1-1-1, p 0, v 1-2-6, r 0. Patellae: palp d 3-2-3, p 1-1-3 <abbrev xmlns:xlink="http://www.w3.org/1999/xlink" xlink:title="apical" id="ABBRID0EGDAI" xlink:type="simple">ap</abbrev>, v 0-0-3 <abbrev xmlns:xlink="http://www.w3.org/1999/xlink" xlink:title="apical" id="ABBRID0EKDAI" xlink:type="simple">ap</abbrev>, r 0-1-2; I d 0, p 0-1-1, v 0-2-2 <abbrev xmlns:xlink="http://www.w3.org/1999/xlink" xlink:title="apical" id="ABBRID0EODAI" xlink:type="simple">ap</abbrev>, r 1-1-0; II d 0, p 0, v 0-2-2 <abbrev xmlns:xlink="http://www.w3.org/1999/xlink" xlink:title="apical" id="ABBRID0ESDAI" xlink:type="simple">ap</abbrev>, r 0; III d 0-1-0, p 0-1-1, v 0-1-2, r 0; IV d 0, p 0, v 0-2-3 (2 <abbrev xmlns:xlink="http://www.w3.org/1999/xlink" xlink:title="apical" id="ABBRID0EWDAI" xlink:type="simple">ap</abbrev>), r 0. Tibiae: palp d 5-5-3, p 0-1-2, v 6-5-3 <abbrev xmlns:xlink="http://www.w3.org/1999/xlink" xlink:title="apical" id="ABBRID0E1DAI" xlink:type="simple">ap</abbrev>, r 2-2-2; I d 4-6-4, p 2-1-2, v 3-4-2 <abbrev xmlns:xlink="http://www.w3.org/1999/xlink" xlink:title="apical" id="ABBRID0E5DAI" xlink:type="simple">ap</abbrev>, r 1-1-1; II d 2-1-1, p 1-1-2, v 4-5-4 (2 <abbrev xmlns:xlink="http://www.w3.org/1999/xlink" xlink:title="apical" id="ABBRID0ECEAI" xlink:type="simple">ap</abbrev>), r 1-1-1; III d 4-5-5, p 2-2-2, v 3-4-4 (3 <abbrev xmlns:xlink="http://www.w3.org/1999/xlink" xlink:title="apical" id="ABBRID0EGEAI" xlink:type="simple">ap</abbrev>), r 0-1-1; IV d 2-2-2, p 3-2-1 <abbrev xmlns:xlink="http://www.w3.org/1999/xlink" xlink:title="apical" id="ABBRID0EKEAI" xlink:type="simple">ap</abbrev>, v 4-5-5 (1 <abbrev xmlns:xlink="http://www.w3.org/1999/xlink" xlink:title="apical" id="ABBRID0EOEAI" xlink:type="simple">ap</abbrev>), r 1-1-2 (1 <abbrev xmlns:xlink="http://www.w3.org/1999/xlink" xlink:title="apical" id="ABBRID0ESEAI" xlink:type="simple">ap</abbrev>). Metatarsi: I d 0, p 1-1-0, v 5-5-6 (2 <abbrev xmlns:xlink="http://www.w3.org/1999/xlink" xlink:title="apical" id="ABBRID0EWEAI" xlink:type="simple">ap</abbrev>), r 0; II d 0, p 1-1-3, v 5-3-5 (2 <abbrev xmlns:xlink="http://www.w3.org/1999/xlink" xlink:title="apical" id="ABBRID0E1EAI" xlink:type="simple">ap</abbrev>), r 1-2-2 (1 <abbrev xmlns:xlink="http://www.w3.org/1999/xlink" xlink:title="apical" id="ABBRID0E5EAI" xlink:type="simple">ap</abbrev>); III d 2-3-4, p 2-2-2 (1 <abbrev xmlns:xlink="http://www.w3.org/1999/xlink" xlink:title="apical" id="ABBRID0ECFAI" xlink:type="simple">ap</abbrev>), v 4-3-3 (1 <abbrev xmlns:xlink="http://www.w3.org/1999/xlink" xlink:title="apical" id="ABBRID0EGFAI" xlink:type="simple">ap</abbrev>), r 2-2-2; IV d 4-4-4, p 2-2-1, v 4-3-4 <abbrev xmlns:xlink="http://www.w3.org/1999/xlink" xlink:title="apical" id="ABBRID0EKFAI" xlink:type="simple">ap</abbrev>, r 2-2-2. Tarsi: palp d 0, p 3-3-3, v 1-3-0, r 2-3-2; I d 0, p 3-3-4, v 0-0-2 <abbrev xmlns:xlink="http://www.w3.org/1999/xlink" xlink:title="apical" id="ABBRID0EOFAI" xlink:type="simple">ap</abbrev>, r 2-3-2; II d 0, p 3-3-3 (1 <abbrev xmlns:xlink="http://www.w3.org/1999/xlink" xlink:title="apical" id="ABBRID0ESFAI" xlink:type="simple">ap</abbrev>), v 0, r 3-3-3; III d 0, p 3-3-3, v 0, r 3-4-3; IV d 0, p 3-3-4 (1 <abbrev xmlns:xlink="http://www.w3.org/1999/xlink" xlink:title="apical" id="ABBRID0EWFAI" xlink:type="simple">ap</abbrev>), v 0-3-0, r 4-3-4 (1 <abbrev xmlns:xlink="http://www.w3.org/1999/xlink" xlink:title="apical" id="ABBRID0E1FAI" xlink:type="simple">ap</abbrev>).</p><p>Spermatheca (Fig. <xref ref-type="fig" rid="F19">19C</xref>): two seminal receptacles digitiform, straight, long, and wide, without glandular area in the basal third.</p><p><bold><italic>Coloration</italic>.</bold> In alcohol: as described in the male.</p></tp:treatment-sec><tp:treatment-sec sec-type="remarks" id="SECID0ELGAI"><title>Remarks.</title><p><italic><tp:taxon-name><tp:taxon-name-part taxon-name-part-type="genus" reg="Melloina">Melloina</tp:taxon-name-part><tp:taxon-name-part taxon-name-part-type="species" reg="pacifica">pacifica</tp:taxon-name-part></tp:taxon-name></italic> sp. nov. is the first species of the genus described for Colombia, although it is known that <italic><tp:taxon-name><tp:taxon-name-part taxon-name-part-type="genus" reg="Melloina">Melloina</tp:taxon-name-part></tp:taxon-name></italic> is distributed in different ecosystems, including cave environments (<xref ref-type="bibr" rid="B40">Perafán 2017</xref>; <xref ref-type="bibr" rid="B47">Pérez-Miles et al. 2019</xref>). Males were captured actively walking at night and females were captured in shallow burrows, especially muddy ground. This record expands the geographical distribution of the genus, recorded previously only for Venezuela and Panama (WSC 2023). We confirmed the presence of pseudoscopulae in the anterior tarsi of males, as reported by <xref ref-type="bibr" rid="B46">Pérez-Miles et al. (2017)</xref>. In the present work, <italic><tp:taxon-name><tp:taxon-name-part taxon-name-part-type="genus" reg="Melloina">M.</tp:taxon-name-part><tp:taxon-name-part taxon-name-part-type="species" reg="pacifica">pacifica</tp:taxon-name-part></tp:taxon-name></italic> sp. nov. is included within <tp:taxon-name><tp:taxon-name-part taxon-name-part-type="family">Theraphosidae</tp:taxon-name-part></tp:taxon-name> according to phylogenetic analysis of <xref ref-type="bibr" rid="B31">Mori and Bertani (2020)</xref> and the preliminary results of <xref ref-type="bibr" rid="B47">Pérez-Miles et al. (2019)</xref>. It should be noted, as mentioned by other authors, <italic><tp:taxon-name><tp:taxon-name-part taxon-name-part-type="genus" reg="Melloina">Melloina</tp:taxon-name-part></tp:taxon-name></italic> is a distinctive taxon since it is the only one with the exclusive combination of claw tufts and tarsal pseudoscopulae (only in males). Additionally, its taxonomic position is currently being widely debated (<xref ref-type="bibr" rid="B50">Raven 1985</xref>; <xref ref-type="bibr" rid="B47">Pérez-Miles et al. 2019</xref>; <xref ref-type="bibr" rid="B31">Mori and Bertani 2020</xref>; <xref ref-type="bibr" rid="B20">Goloboff-Szumik and Ríos-Tamayo 2022</xref>).</p></tp:treatment-sec><tp:treatment-sec><!--Section generated to contain objects referenced in tp:taxon-treatment.--><fig id="F1" position="float" orientation="portrait"><object-id xmlns:xlink="http://www.w3.org/1999/xlink" content-type="doi" xlink:type="simple">10.3897/zookeys.1166.101069.figure1</object-id><object-id xmlns:xlink="http://www.w3.org/1999/xlink" content-type="arpha" xlink:type="simple">B24E904B-7FC0-512A-A57F-D2EEF168AEF6</object-id><label>Figure 1.</label><caption><p>Tropical rainforest of the Jardín Botánico del Pacífico, Colombian Chocó Biogeographic Region <bold>A</bold> aerial view of the forest and the Pacific Ocean <bold>B</bold> overhead view of the forest.</p></caption><graphic xmlns:xlink="http://www.w3.org/1999/xlink" xlink:href="zookeys-1166-049_article-101069__-g001.jpg" position="float" orientation="portrait" xlink:type="simple" id="oo_860304.jpg"><uri content-type="original_file" xlink:type="simple">https://binary.pensoft.net/fig/860304</uri></graphic></fig><fig id="F2" position="float" orientation="portrait"><object-id xmlns:xlink="http://www.w3.org/1999/xlink" content-type="doi" xlink:type="simple">10.3897/zookeys.1166.101069.figure2</object-id><object-id xmlns:xlink="http://www.w3.org/1999/xlink" content-type="arpha" xlink:type="simple">0E433191-FECA-573E-9153-4942EF49C74D</object-id><label>Figure 2.</label><caption><p>Type locality of <italic><tp:taxon-name><tp:taxon-name-part taxon-name-part-type="genus" reg="Euthycaelus">Euthycaelus</tp:taxon-name-part><tp:taxon-name-part taxon-name-part-type="species" reg="cunampia">cunampia</tp:taxon-name-part></tp:taxon-name></italic> sp. nov, <italic><tp:taxon-name><tp:taxon-name-part taxon-name-part-type="genus" reg="Melloina">Melloina</tp:taxon-name-part><tp:taxon-name-part taxon-name-part-type="species" reg="pacifica">pacifica</tp:taxon-name-part></tp:taxon-name></italic> sp. nov., <italic><tp:taxon-name><tp:taxon-name-part taxon-name-part-type="genus" reg="Neischnocolus">Neischnocolus</tp:taxon-name-part><tp:taxon-name-part taxon-name-part-type="species" reg="mecana">mecana</tp:taxon-name-part></tp:taxon-name></italic> sp. nov., and <italic><tp:taxon-name><tp:taxon-name-part taxon-name-part-type="genus" reg="Ummidia">Ummidia</tp:taxon-name-part><tp:taxon-name-part taxon-name-part-type="species" reg="solana">solana</tp:taxon-name-part></tp:taxon-name></italic> sp. nov. <bold>A</bold> Geographic location of the Jardín Botánico del Pacífico (<abbrev xmlns:xlink="http://www.w3.org/1999/xlink" xlink:title="Jardín Botánico del Pacífico" id="ABBRID0EXOAC" xlink:type="simple">JBP</abbrev>), Chocó, Colombia <bold>B, C</bold> habitat.</p></caption><graphic xmlns:xlink="http://www.w3.org/1999/xlink" xlink:href="zookeys-1166-049_article-101069__-g002.jpg" position="float" orientation="portrait" xlink:type="simple" id="oo_860305.jpg"><uri content-type="original_file" xlink:type="simple">https://binary.pensoft.net/fig/860305</uri></graphic></fig></tp:treatment-sec><ref-list><ref id="B40"><mixed-citation xmlns:xlink="http://www.w3.org/1999/xlink" xlink:type="simple"><person-group><name name-style="western"><surname>Perafán</surname><given-names>C</given-names></name></person-group> (<year>2017</year>) Distribución actual e histórica del infraorden <tp:taxon-name><tp:taxon-name-part taxon-name-part-type="suborder">Mygalomorphae</tp:taxon-name-part></tp:taxon-name> (<tp:taxon-name><tp:taxon-name-part taxon-name-part-type="order">Araneae</tp:taxon-name-part></tp:taxon-name>) en los Andes del norte. PhD thesis, Universidad de la República, Montevideo, Uruguay.</mixed-citation></ref><ref id="B47"><mixed-citation xmlns:xlink="http://www.w3.org/1999/xlink" xlink:type="simple"><person-group><name name-style="western"><surname>Pérez-Miles</surname><given-names>F</given-names></name><name name-style="western"><surname>Gabriel</surname><given-names>R</given-names></name><name name-style="western"><surname>Sherwood</surname><given-names>D</given-names></name></person-group> (<year>2019</year>) <article-title><italic><tp:taxon-name><tp:taxon-name-part taxon-name-part-type="genus">Neischnocolus</tp:taxon-name-part></tp:taxon-name></italic> Petrunkevitch, 1925, senior synonym of <italic><tp:taxon-name><tp:taxon-name-part taxon-name-part-type="genus">Ami</tp:taxon-name-part></tp:taxon-name></italic> Pérez-Miles, 2008 and <italic><tp:taxon-name><tp:taxon-name-part taxon-name-part-type="genus">Barropelma</tp:taxon-name-part></tp:taxon-name></italic> Chamberlin, 1940 (<tp:taxon-name><tp:taxon-name-part taxon-name-part-type="order">Araneae</tp:taxon-name-part></tp:taxon-name>: <tp:taxon-name><tp:taxon-name-part taxon-name-part-type="family">Theraphosidae</tp:taxon-name-part></tp:taxon-name>).</article-title><source>Arachnology</source><volume>18</volume>(<issue>2</issue>): <fpage>150</fpage>–<lpage>155</lpage>. <ext-link xlink:href="10.13156/arac.2018.18.2.150" ext-link-type="doi" xlink:type="simple">https://doi.org/10.13156/arac.2018.18.2.150</ext-link></mixed-citation></ref><ref id="B46"><mixed-citation xmlns:xlink="http://www.w3.org/1999/xlink" xlink:type="simple"><person-group><name name-style="western"><surname>Pérez-Miles</surname><given-names>F</given-names></name><name name-style="western"><surname>Guadanucci</surname><given-names>JPL</given-names></name><name name-style="western"><surname>Jurgilas</surname><given-names>JP</given-names></name><name name-style="western"><surname>Becco</surname><given-names>R</given-names></name><name name-style="western"><surname>Perafán</surname><given-names>C</given-names></name></person-group> (<year>2017</year>) <article-title>Morphology and evolution of scopula, pseudoscopula and claw tufts in <tp:taxon-name><tp:taxon-name-part taxon-name-part-type="suborder">Mygalomorphae</tp:taxon-name-part></tp:taxon-name> (<tp:taxon-name><tp:taxon-name-part taxon-name-part-type="order">Araneae</tp:taxon-name-part></tp:taxon-name>).</article-title><source>Zoomorphology</source><volume>136</volume>: <fpage>435</fpage>–<lpage>459</lpage>. <ext-link xlink:href="10.1007/s00435-017-0364-9" ext-link-type="doi" xlink:type="simple">https://doi.org/10.1007/s00435-017-0364-9</ext-link></mixed-citation></ref><ref id="B31"><mixed-citation xmlns:xlink="http://www.w3.org/1999/xlink" xlink:type="simple"><person-group><name name-style="western"><surname>Mori</surname><given-names>A</given-names></name><name name-style="western"><surname>Bertani</surname><given-names>R</given-names></name></person-group> (<year>2020</year>) <article-title>Revision and cladistic analysis of <italic><tp:taxon-name><tp:taxon-name-part taxon-name-part-type="genus">Psalistops</tp:taxon-name-part></tp:taxon-name></italic> Simon, 1889, <italic><tp:taxon-name><tp:taxon-name-part taxon-name-part-type="genus">Trichopelma</tp:taxon-name-part></tp:taxon-name></italic> Simon, 1888 and <italic><tp:taxon-name><tp:taxon-name-part taxon-name-part-type="genus">Cyrtogrammomma</tp:taxon-name-part></tp:taxon-name></italic> Pocock, 1895 (<tp:taxon-name><tp:taxon-name-part taxon-name-part-type="order">Araneae</tp:taxon-name-part></tp:taxon-name>: <tp:taxon-name><tp:taxon-name-part taxon-name-part-type="family">Theraphosidae</tp:taxon-name-part></tp:taxon-name>) based on a cladistic analysis of relationships of <tp:taxon-name><tp:taxon-name-part taxon-name-part-type="family">Theraphosidae</tp:taxon-name-part></tp:taxon-name>, <tp:taxon-name><tp:taxon-name-part taxon-name-part-type="family">Barychelidae</tp:taxon-name-part></tp:taxon-name> and <tp:taxon-name><tp:taxon-name-part taxon-name-part-type="family">Paratropididae</tp:taxon-name-part></tp:taxon-name>.</article-title><source>Zootaxa</source><volume>4873</volume>(<issue>1</issue>): <fpage>1</fpage>–<lpage>132</lpage>. <ext-link xlink:href="10.11646/zootaxa.4873.1.1" ext-link-type="doi" xlink:type="simple">https://doi.org/10.11646/zootaxa.4873.1.1</ext-link></mixed-citation></ref><ref id="B50"><mixed-citation xmlns:xlink="http://www.w3.org/1999/xlink" xlink:type="simple"><person-group><name name-style="western"><surname>Raven</surname><given-names>RJ</given-names></name></person-group> (<year>1985</year>) <source>The spider infraorder <tp:taxon-name><tp:taxon-name-part taxon-name-part-type="suborder">Mygalomorphae</tp:taxon-name-part></tp:taxon-name> (<tp:taxon-name><tp:taxon-name-part taxon-name-part-type="order">Araneae</tp:taxon-name-part></tp:taxon-name>): cladistics and systematics.</source><publisher-name>American Museum of Natural History</publisher-name>, <publisher-loc>New York</publisher-loc>, <size units="page">180 pp</size>.</mixed-citation></ref><ref id="B20"><mixed-citation xmlns:xlink="http://www.w3.org/1999/xlink" xlink:type="simple"><person-group><name name-style="western"><surname>Goloboff-Szumik</surname><given-names>V</given-names></name><name name-style="western"><surname>Ríos Tamayo</surname><given-names>D</given-names></name></person-group> (<year>2022</year>) <article-title>Description of the female of <italic><tp:taxon-name><tp:taxon-name-part taxon-name-part-type="genus">Melloina</tp:taxon-name-part><tp:taxon-name-part taxon-name-part-type="species">gracilis</tp:taxon-name-part></tp:taxon-name></italic> (Schenkel, 1953) (<tp:taxon-name><tp:taxon-name-part taxon-name-part-type="suborder">Mygalomorphae</tp:taxon-name-part></tp:taxon-name>: <tp:taxon-name><tp:taxon-name-part taxon-name-part-type="family">Theraphosidae</tp:taxon-name-part></tp:taxon-name>) with comments on the familial placement of <italic><tp:taxon-name><tp:taxon-name-part taxon-name-part-type="genus">Melloina</tp:taxon-name-part></tp:taxon-name></italic>.</article-title><source>Revista del Museo Argentino de Ciencias Naturales</source><volume>24</volume>(<issue>2</issue>): <fpage>249</fpage>–<lpage>255</lpage>. <ext-link xlink:href="10.22179/REVMACN.24.781" ext-link-type="doi" xlink:type="simple">https://doi.org/10.22179/REVMACN.24.781</ext-link></mixed-citation></ref></ref-list></tp:taxon-treatment>
