# Supplementary material for: ﻿Four new species of mygalomorph spiders (Araneae, Halonoproctidae and Theraphosidae) from the Colombian Pacific region (Bahía Solano, Chocó)
Source: Zookeys. 2023 Jun 6;1166:49–90. doi: 10.3897/zookeys.1166.101069 (PMC10265498; doi:10.3897/zookeys.1166.101069)
Supplement: XML Treatment for Euthycaelus cunampia [file zookeys.1166.101069-treatment3.xml]

<!DOCTYPE tp:taxon-treatment
  PUBLIC "-//TaxonX//DTD Taxonomic Treatment Publishing DTD v0 20100105//EN" "tax-treatment-NSO.dtd">
<tp:taxon-treatment xmlns:tp="http://www.plazi.org/taxpub"><tp:treatment-meta><kwd-group><label>Taxon classification</label><kwd>
                <named-content content-type="kingdom">Animalia</named-content>
              </kwd><kwd>
                <named-content content-type="order">Araneae</named-content>
              </kwd><kwd>
                <named-content content-type="family">Theraphosidae</named-content>
              </kwd></kwd-group><mixed-citation publication-type="journal"><person-group><name><surname>Echeverri</surname><given-names>Mariana</given-names></name><name><surname>Gómez Torres</surname><given-names>Sebastián</given-names></name><name><surname>Pinel</surname><given-names>Nicolás</given-names></name><name><surname>Perafán</surname><given-names>Carlos</given-names></name></person-group><article-title>﻿Four new species of mygalomorph spiders (<tp:taxon-name><tp:taxon-name-part taxon-name-part-type="order">Araneae</tp:taxon-name-part></tp:taxon-name>, <tp:taxon-name><tp:taxon-name-part taxon-name-part-type="family">Halonoproctidae</tp:taxon-name-part></tp:taxon-name> and <tp:taxon-name><tp:taxon-name-part taxon-name-part-type="family">Theraphosidae</tp:taxon-name-part></tp:taxon-name>) from the Colombian Pacific region (Bahía Solano, Chocó)</article-title><source>Zookeys</source><day>06</day><month>06</month><year>2023</year><volume>1166</volume><fpage>49</fpage><lpage>90</lpage><pub-id pub-id-type="doi">10.3897/zookeys.1166.101069</pub-id></mixed-citation></tp:treatment-meta><tp:nomenclature><label>﻿</label><tp:taxon-name>
              <object-id xmlns:xlink="http://www.w3.org/1999/xlink" content-type="arpha" xlink:type="simple">DA473CA4-679B-5F00-9995-F73851BA5DAE</object-id>
              <tp:taxon-name-part taxon-name-part-type="genus" reg="Euthycaelus">Euthycaelus</tp:taxon-name-part>
              <tp:taxon-name-part taxon-name-part-type="species" reg="cunampia">cunampia</tp:taxon-name-part>
              <object-id xmlns:xlink="http://www.w3.org/1999/xlink" content-type="zoobank" xlink:type="simple">https://zoobank.org/6003756C-D948-4BFC-A0D2-9895FC2B98DF</object-id>
            </tp:taxon-name><tp:taxon-status xmlns:xlink="http://www.w3.org/1999/xlink" xlink:type="simple">sp. nov.</tp:taxon-status><xref ref-type="fig" rid="F20">Figs 20</xref><xref ref-type="fig" rid="F21">, 21</xref><xref ref-type="fig" rid="F22">, 22</xref><xref ref-type="table" rid="T5">; Table 5</xref></tp:nomenclature><tp:treatment-sec sec-type="type material" id="SECID0EMLAI"><title>Type material.</title><p><bold><italic>Holotype</italic></bold> ♂: Colombia, Chocó, Bahía Solano, Jardín Botánico del Pacífico, <named-content xmlns:xlink="http://www.w3.org/1999/xlink" content-type="dwc:verbatimCoordinates" xlink:type="simple"><named-content content-type="geo-json" specific-use="{&#34;type&#34;:&#34;Point&#34;,&#34;coordinates&#34;:[-77.400000,6.380000]}" id="NCID0E1LAI" xlink:type="simple">6.38, -77.40</named-content></named-content>, elevation 124 m a.s.l., 10–25 February 2022, M. Echeverri, S. Gómez Torres and C. Perafán leg. (<abbrev xmlns:xlink="http://www.w3.org/1999/xlink" xlink:title="Instituto de Ciencias Naturales" id="ABBRID0E6LAI" xlink:type="simple">ICN</abbrev> 12364).</p></tp:treatment-sec><tp:treatment-sec sec-type="etymology" id="SECID0EDMAI"><title>Etymology.</title><p>The specific epithet <italic><tp:taxon-name><tp:taxon-name-part taxon-name-part-type="genus" reg="Euthycaelus"/><tp:taxon-name-part taxon-name-part-type="species" reg="cunampia">cunampia</tp:taxon-name-part></tp:taxon-name></italic> is a patronym in honor of the family name of Don José and Don Antonio, members of the Emberá indigenous community, from Mecana, Chocó. Mr. José and Mr. Antonio abandoned their hunting traditions for their community to become touristic and academic guides for the <abbrev xmlns:xlink="http://www.w3.org/1999/xlink" xlink:title="Jardín Botánico del Pacífico" id="ABBRID0ETMAI" xlink:type="simple">JBP</abbrev>. We want to pay tribute to their community and to the <abbrev xmlns:xlink="http://www.w3.org/1999/xlink" xlink:title="Jardín Botánico del Pacífico" id="ABBRID0EXMAI" xlink:type="simple">JBP</abbrev> with this recognition.</p></tp:treatment-sec><tp:treatment-sec sec-type="diagnosis" id="SECID0E2MAI"><title>Diagnosis.</title><p>Males of <italic><tp:taxon-name><tp:taxon-name-part taxon-name-part-type="genus" reg="Euthycaelus">Euthycaelus</tp:taxon-name-part><tp:taxon-name-part taxon-name-part-type="species" reg="cunampia">cunampia</tp:taxon-name-part></tp:taxon-name></italic> sp. nov. can be distinguished from all other <italic><tp:taxon-name><tp:taxon-name-part taxon-name-part-type="genus" reg="Euthycaelus">Euthycaelus</tp:taxon-name-part></tp:taxon-name></italic> species by the following combination of morphological features: the shape of the palpal bulb (Fig. <xref ref-type="fig" rid="F22">22A–E</xref>), with subtegulum widely separated from tegulum, embolus elongated, broadened medially, and tip dorsoventrally flattened, with numerous prolateral keels near the apex and without denticles. Copulatory bulb of <italic><tp:taxon-name><tp:taxon-name-part taxon-name-part-type="genus" reg="Euthycaelus">E.</tp:taxon-name-part><tp:taxon-name-part taxon-name-part-type="species" reg="cunampia">cunampia</tp:taxon-name-part></tp:taxon-name></italic> sp. nov. resembles males of <italic><tp:taxon-name><tp:taxon-name-part taxon-name-part-type="genus" reg="Euthycaelus">E.</tp:taxon-name-part><tp:taxon-name-part taxon-name-part-type="species" reg="quinteroi">quinteroi</tp:taxon-name-part></tp:taxon-name></italic> Gabriel &amp; Sherwood, 2022, but differs by the wider embolus (Fig. <xref ref-type="fig" rid="F22">22C–E</xref>) with a curved inner edge (straight in <italic><tp:taxon-name><tp:taxon-name-part taxon-name-part-type="genus" reg="Euthycaelus">E.</tp:taxon-name-part><tp:taxon-name-part taxon-name-part-type="species" reg="quinteroi">quinteroi</tp:taxon-name-part></tp:taxon-name></italic>), and additionally by a higher number of maxillary cuspules (ca. 200 vs. 150) and labial cuspules (ca. 300 vs. 200). Additionally, males and females (alive) with carapace and legs black covered by light brown setae, and tibiae, metatarsi and tarsi covered with very light setae (Fig. <xref ref-type="fig" rid="F20">20</xref>).</p></tp:treatment-sec><tp:treatment-sec sec-type="distribution" id="SECID0EAPAI"><title>Distribution.</title><p>Known only from the type locality (Figs <xref ref-type="fig" rid="F1">1</xref>, <xref ref-type="fig" rid="F2">2</xref>).</p></tp:treatment-sec><tp:treatment-sec sec-type="description" id="SECID0EOPAI"><title>Description.</title><p><bold>Male</bold> holotype (Figs <xref ref-type="fig" rid="F20">20</xref>–<xref ref-type="fig" rid="F22">22</xref>). Total length: 20.78. Chelicerae basal segment: length 2.63, width 1.73. Carapace: elongated, length 10.45, width 8.51; cephalic area slightly raised. Abdomen: ovoid, length 9.66, width 6.41. Spinnerets: <abbrev xmlns:xlink="http://www.w3.org/1999/xlink" xlink:title="posterior lateral spinnerets" id="ABBRID0E5PAI" xlink:type="simple">PLS</abbrev> with three segments, total length 4.66 (basal 1.74, middle 1.30, apical digitiform 1.62); <abbrev xmlns:xlink="http://www.w3.org/1999/xlink" xlink:title="posterior median spinnerets" id="ABBRID0ECQAI" xlink:type="simple">PMS</abbrev> with one segment, length 1.0. (Fig. <xref ref-type="fig" rid="F21">21</xref>).</p><fig id="F20" position="float" orientation="portrait"><object-id xmlns:xlink="http://www.w3.org/1999/xlink" content-type="doi" xlink:type="simple">10.3897/zookeys.1166.101069.figure20</object-id><object-id xmlns:xlink="http://www.w3.org/1999/xlink" content-type="arpha" xlink:type="simple">77976DDD-D692-5F92-94DD-B1BC8EF6F9B8</object-id><label>Figure 20.</label><caption><p><italic><tp:taxon-name><tp:taxon-name-part taxon-name-part-type="genus" reg="Euthycaelus">Euthycaelus</tp:taxon-name-part><tp:taxon-name-part taxon-name-part-type="species" reg="cunampia">cunampia</tp:taxon-name-part></tp:taxon-name></italic> sp. nov., holotype male, habitus.</p></caption><graphic xmlns:xlink="http://www.w3.org/1999/xlink" xlink:href="zookeys-1166-049_article-101069__-g020.jpg" position="float" orientation="portrait" xlink:type="simple" id="oo_860323.jpg"><uri content-type="original_file" xlink:type="simple">https://binary.pensoft.net/fig/860323</uri></graphic></fig><fig id="F21" position="float" orientation="portrait"><object-id xmlns:xlink="http://www.w3.org/1999/xlink" content-type="doi" xlink:type="simple">10.3897/zookeys.1166.101069.figure21</object-id><object-id xmlns:xlink="http://www.w3.org/1999/xlink" content-type="arpha" xlink:type="simple">39501E38-9142-502C-B002-5160DE2DB9EC</object-id><label>Figure 21.</label><caption><p><italic><tp:taxon-name><tp:taxon-name-part taxon-name-part-type="genus" reg="Euthycaelus">Euthycaelus</tp:taxon-name-part><tp:taxon-name-part taxon-name-part-type="species" reg="cunampia">cunampia</tp:taxon-name-part></tp:taxon-name></italic> sp. nov., holotype male <bold>A</bold> carapace <bold>B</bold> abdomen, dorsal view <bold>C</bold> sternum and coxae <bold>D</bold> labium.</p></caption><graphic xmlns:xlink="http://www.w3.org/1999/xlink" xlink:href="zookeys-1166-049_article-101069__-g021.jpg" position="float" orientation="portrait" xlink:type="simple" id="oo_860324.jpg"><uri content-type="original_file" xlink:type="simple">https://binary.pensoft.net/fig/860324</uri></graphic></fig><fig id="F22" position="float" orientation="portrait"><object-id xmlns:xlink="http://www.w3.org/1999/xlink" content-type="doi" xlink:type="simple">10.3897/zookeys.1166.101069.figure22</object-id><object-id xmlns:xlink="http://www.w3.org/1999/xlink" content-type="arpha" xlink:type="simple">7EFF64D8-462E-5970-989D-3FC1FAB9B93B</object-id><label>Figure 22.</label><caption><p><italic><tp:taxon-name><tp:taxon-name-part taxon-name-part-type="genus" reg="Euthycaelus">Euthycaelus</tp:taxon-name-part><tp:taxon-name-part taxon-name-part-type="species" reg="cunampia">cunampia</tp:taxon-name-part></tp:taxon-name></italic> sp. nov., holotype male <bold>A–E</bold> palpal bulb <bold>A</bold> ventral view <bold>B</bold> dorsal view <bold>C</bold> prolateral view <bold>D</bold> retrolateral view <bold>E</bold> detail of prolateral keels <bold>F</bold> tibial apophysis on leg I, prolateral view <bold>G</bold> palpal tibia. Arrow indicates prolateral keels. Abbreviations: <abbrev xmlns:xlink="http://www.w3.org/1999/xlink" xlink:title="prolateral branch of tibial apophysis" id="ABBRID0EFTAI" xlink:type="simple">PB</abbrev> = prolateral branch, <abbrev xmlns:xlink="http://www.w3.org/1999/xlink" xlink:title="retrolateral branch of tibial apophysis" id="ABBRID0EJTAI" xlink:type="simple">RB</abbrev> = retrolateral branch.</p></caption><graphic xmlns:xlink="http://www.w3.org/1999/xlink" xlink:href="zookeys-1166-049_article-101069__-g022.jpg" position="float" orientation="portrait" xlink:type="simple" id="oo_860325.jpg"><uri content-type="original_file" xlink:type="simple">https://binary.pensoft.net/fig/860325</uri></graphic></fig><p>Clypeus: absent. Ocular tubercle (Fig. <xref ref-type="fig" rid="F21">21A</xref>): ovoid, slightly raised, length 1.1, width 1.98. Anterior eye row procurved, posterior eye row slightly recurved. Eyes sizes and interdistances: <abbrev xmlns:xlink="http://www.w3.org/1999/xlink" xlink:title="anterior median eyes" id="ABBRID0EYTAI" xlink:type="simple">AME</abbrev> 0.60 (circular), <abbrev xmlns:xlink="http://www.w3.org/1999/xlink" xlink:title="anterior lateral eyes" id="ABBRID0E3TAI" xlink:type="simple">ALE</abbrev> 0.50 (oval), <abbrev xmlns:xlink="http://www.w3.org/1999/xlink" xlink:title="posterior median eyes" id="ABBRID0EAUAI" xlink:type="simple">PME</abbrev> 0.39 (subcircular), <abbrev xmlns:xlink="http://www.w3.org/1999/xlink" xlink:title="posterior lateral eyes" id="ABBRID0EEUAI" xlink:type="simple">PLE</abbrev> 0.45 (oval), <abbrev xmlns:xlink="http://www.w3.org/1999/xlink" xlink:title="anterior median eyes" id="ABBRID0EIUAI" xlink:type="simple">AME</abbrev>–<abbrev xmlns:xlink="http://www.w3.org/1999/xlink" xlink:title="anterior median eyes" id="ABBRID0EMUAI" xlink:type="simple">AME</abbrev> 0.11, <abbrev xmlns:xlink="http://www.w3.org/1999/xlink" xlink:title="anterior median eyes" id="ABBRID0EQUAI" xlink:type="simple">AME</abbrev>–<abbrev xmlns:xlink="http://www.w3.org/1999/xlink" xlink:title="anterior lateral eyes" id="ABBRID0EUUAI" xlink:type="simple">ALE</abbrev> 0.13, <abbrev xmlns:xlink="http://www.w3.org/1999/xlink" xlink:title="anterior lateral eyes" id="ABBRID0EYUAI" xlink:type="simple">ALE</abbrev>–<abbrev xmlns:xlink="http://www.w3.org/1999/xlink" xlink:title="anterior lateral eyes" id="ABBRID0E3UAI" xlink:type="simple">ALE</abbrev> 1.22, <abbrev xmlns:xlink="http://www.w3.org/1999/xlink" xlink:title="posterior median eyes" id="ABBRID0EAVAI" xlink:type="simple">PME</abbrev>–<abbrev xmlns:xlink="http://www.w3.org/1999/xlink" xlink:title="posterior median eyes" id="ABBRID0EEVAI" xlink:type="simple">PME</abbrev> 0.98, <abbrev xmlns:xlink="http://www.w3.org/1999/xlink" xlink:title="posterior median eyes" id="ABBRID0EIVAI" xlink:type="simple">PME</abbrev>–<abbrev xmlns:xlink="http://www.w3.org/1999/xlink" xlink:title="posterior lateral eyes" id="ABBRID0EMVAI" xlink:type="simple">PLE</abbrev> 0.02, <abbrev xmlns:xlink="http://www.w3.org/1999/xlink" xlink:title="posterior lateral eyes" id="ABBRID0EQVAI" xlink:type="simple">PLE</abbrev>–<abbrev xmlns:xlink="http://www.w3.org/1999/xlink" xlink:title="posterior lateral eyes" id="ABBRID0EUVAI" xlink:type="simple">PLE</abbrev> 1.47, <abbrev xmlns:xlink="http://www.w3.org/1999/xlink" xlink:title="anterior median eyes" id="ABBRID0EYVAI" xlink:type="simple">AME</abbrev>–<abbrev xmlns:xlink="http://www.w3.org/1999/xlink" xlink:title="posterior median eyes" id="ABBRID0E3VAI" xlink:type="simple">PME</abbrev> 0.04, <abbrev xmlns:xlink="http://www.w3.org/1999/xlink" xlink:title="anterior lateral eyes" id="ABBRID0EAWAI" xlink:type="simple">ALE</abbrev>–<abbrev xmlns:xlink="http://www.w3.org/1999/xlink" xlink:title="posterior lateral eyes" id="ABBRID0EEWAI" xlink:type="simple">PLE</abbrev> 0.13. Thoracic fovea (Fig. <xref ref-type="fig" rid="F21">21A</xref>): slightly procurved, width 1.69; narrow, deep, 6.86 from the anterior edge of carapace. Chelicerae basal segment: with ten well-developed teeth on each furrow promargin, and a group of ca. 30 small teeth on proximal area of each furrow. Intercheliceral tumescence absent. Maxillae (Fig. <xref ref-type="fig" rid="F21">21D</xref>): longer than wide, with ca. 200 cuspules located at anterior inner corner. Labium (Fig. <xref ref-type="fig" rid="F21">21D</xref>): sub-rectangular, length 0.70, width 1.82, with ca. 300 cuspules on anterior edge, evenly distributed. Labio-sternal junction: narrow in the midline with two lateral mounds. Sternum (Fig. <xref ref-type="fig" rid="F21">21C</xref>): rounded, length 4.34; width 4.32, slightly raised on anterior middle area, with three pairs of oval sigillae heavily sclerotized. Sigillae: proximal pair circular, distal pairs oval; proximal pairs separated by its diameter from the edge, posterior pair separated by more than its diameter.</p><p>Legs pattern: IV&gt;I&gt;II&gt;III. Lengths of legs and palpal segments on Table <xref ref-type="table" rid="T5">5</xref>. Tarsal claws: <abbrev xmlns:xlink="http://www.w3.org/1999/xlink" xlink:title="superior tarsal claw" id="ABBRID0E5WAI" xlink:type="simple">STC</abbrev> with row of small teeth, <abbrev xmlns:xlink="http://www.w3.org/1999/xlink" xlink:title="inferior tarsal claw" id="ABBRID0ECXAI" xlink:type="simple">ITC</abbrev> absent on all legs. Tarsal scopulae: tarsi I and II entire, III and IV divided by longitudinal band of conical setae. Metatarsal scopulae extent: I almost fully scopulated (90%), II distal 3/4 (75%), III more than distal half (60%), IV distal half (50%) sparsely scopulated proximally. Trichobothria: tarsi with two rows of clavate trichobothria, each with ca. 25, interspersed with filiform trichobothria of different sizes. Tarsus IV slightly cracked at midpoint. Femur III: slightly incrassate. Plumose setae on retrolateral face of femur IV: absent. Stridulatory bristles: absent. Urticating setae: absent.</p><table-wrap id="T5" position="float" orientation="portrait"><label>Table 5.</label><caption><p><italic><tp:taxon-name><tp:taxon-name-part taxon-name-part-type="genus" reg="Euthycaelus">Euthycaelus</tp:taxon-name-part><tp:taxon-name-part taxon-name-part-type="species" reg="cunampia">cunampia</tp:taxon-name-part></tp:taxon-name></italic> sp. nov. Male holotype. Lengths of legs and palpal segments.</p></caption><table id="TID0EHFBI" rules="all"><tbody><tr><th rowspan="1" colspan="1"/><th rowspan="1" colspan="1">I</th><th rowspan="1" colspan="1">II</th><th rowspan="1" colspan="1">III</th><th rowspan="1" colspan="1">IV</th><th rowspan="1" colspan="1">Palp</th></tr><tr><td rowspan="1" colspan="1">Femur</td><td rowspan="1" colspan="1">7.83</td><td rowspan="1" colspan="1">6.81</td><td rowspan="1" colspan="1">6.29</td><td rowspan="1" colspan="1">8.40</td><td rowspan="1" colspan="1">5.41</td></tr><tr><td rowspan="1" colspan="1">Patella</td><td rowspan="1" colspan="1">4.97</td><td rowspan="1" colspan="1">4.13</td><td rowspan="1" colspan="1">3.41</td><td rowspan="1" colspan="1">4.06</td><td rowspan="1" colspan="1">3.0</td></tr><tr><td rowspan="1" colspan="1">Tibia</td><td rowspan="1" colspan="1">6.06</td><td rowspan="1" colspan="1">4.87</td><td rowspan="1" colspan="1">3.83</td><td rowspan="1" colspan="1">6.50</td><td rowspan="1" colspan="1">4.43</td></tr><tr><td rowspan="1" colspan="1">Metatarsus</td><td rowspan="1" colspan="1">6.02</td><td rowspan="1" colspan="1">5.21</td><td rowspan="1" colspan="1">5.40</td><td rowspan="1" colspan="1">8.53</td><td rowspan="1" colspan="1">-</td></tr><tr><td rowspan="1" colspan="1">Tarsus</td><td rowspan="1" colspan="1">3.96</td><td rowspan="1" colspan="1">3.31</td><td rowspan="1" colspan="1">3.05</td><td rowspan="1" colspan="1">3.79</td><td rowspan="1" colspan="1">2.34</td></tr><tr><td rowspan="1" colspan="1">Total</td><td rowspan="1" colspan="1">28.89</td><td rowspan="1" colspan="1">24.33</td><td rowspan="1" colspan="1">21.98</td><td rowspan="1" colspan="1">31.28</td><td rowspan="1" colspan="1">15.18</td></tr></tbody></table></table-wrap><p>Spination (proximal to distal). Cymbium and tarsi without spines. Femora: palp d 0-0-1p; I d 0-0-1p; II d 0-0-1p; III d 0-0-2p-r; IV d 0-0-1r. Patella: I–II, IV and palp 0; III r 0-0-1d. Tibiae: palp p 0-0-1d, r 0-0-7; I v 0-0-1, p 0-0-1; II v 0-0-2 (<abbrev xmlns:xlink="http://www.w3.org/1999/xlink" xlink:title="apical" id="ABBRID0EF3AI" xlink:type="simple">ap</abbrev>), p 0-0-1; III d 1-0-2, v 1-2-2 (<abbrev xmlns:xlink="http://www.w3.org/1999/xlink" xlink:title="apical" id="ABBRID0EJ3AI" xlink:type="simple">ap</abbrev>); IV d 2-1-2, v 2-2-3 (<abbrev xmlns:xlink="http://www.w3.org/1999/xlink" xlink:title="apical" id="ABBRID0EN3AI" xlink:type="simple">ap</abbrev>). Metatarsi: I v 1-0-3 (<abbrev xmlns:xlink="http://www.w3.org/1999/xlink" xlink:title="apical" id="ABBRID0ER3AI" xlink:type="simple">ap</abbrev>); II v 1-0-3 (<abbrev xmlns:xlink="http://www.w3.org/1999/xlink" xlink:title="apical" id="ABBRID0EV3AI" xlink:type="simple">ap</abbrev>); III d 1-2-2, v 1-2-3 (<abbrev xmlns:xlink="http://www.w3.org/1999/xlink" xlink:title="apical" id="ABBRID0EZ3AI" xlink:type="simple">ap</abbrev>); IV d 1-2-2, v 1-2-4 (3 <abbrev xmlns:xlink="http://www.w3.org/1999/xlink" xlink:title="apical" id="ABBRID0E43AI" xlink:type="simple">ap</abbrev>).</p><p>Palp (Fig. <xref ref-type="fig" rid="F22">22</xref>): palpal bulb elongated, wide, subtegulum widely separated from tegulum, tegulum strongly curved, with elongate embolus tip dorsoventrally relatively flattened, and with numerous prolateroventral keels (Fig. <xref ref-type="fig" rid="F22">22A–E</xref>). Palpal tibia (Fig. <xref ref-type="fig" rid="F22">22G</xref>): heavily incrassate with seven distal megaspines, arranged in two rows. Palpal cymbium: two asymmetrical lobes, the retrolateral larger and the prolateral elongated and laterally flattened. Tibia I: with paired tibial apophysis (Fig. <xref ref-type="fig" rid="F22">22F</xref>), <abbrev xmlns:xlink="http://www.w3.org/1999/xlink" xlink:title="retrolateral branch of tibial apophysis" id="ABBRID0ET4AI" xlink:type="simple">RB</abbrev> longer than <abbrev xmlns:xlink="http://www.w3.org/1999/xlink" xlink:title="prolateral branch of tibial apophysis" id="ABBRID0EX4AI" xlink:type="simple">PB</abbrev>; <abbrev xmlns:xlink="http://www.w3.org/1999/xlink" xlink:title="prolateral branch of tibial apophysis" id="ABBRID0E24AI" xlink:type="simple">PB</abbrev> with one short and developed megaspine with a pointed apex, <abbrev xmlns:xlink="http://www.w3.org/1999/xlink" xlink:title="retrolateral branch of tibial apophysis" id="ABBRID0E64AI" xlink:type="simple">RB</abbrev> with one short subapical and developed megaspine with a pointed apex (Fig. <xref ref-type="fig" rid="F22">22F</xref>). Metatarsus I: straight, otherwise unmodified, when flexes it passes on the retrolateral side of the <abbrev xmlns:xlink="http://www.w3.org/1999/xlink" xlink:title="retrolateral branch of tibial apophysis" id="ABBRID0EH5AI" xlink:type="simple">RB</abbrev>.</p><p><bold><italic>Coloration</italic>.</bold> Living spider: carapace black, covered by brown setae; palp and legs black, femora and patellae darker; tibiae, metatarsi and tarsi covered by very light setae; abdomen brown (Fig. <xref ref-type="fig" rid="F20">20</xref>).</p><p><bold>Female.</bold> Unknown.</p></tp:treatment-sec><tp:treatment-sec sec-type="remarks" id="SECID0E15AI"><title>Remarks.</title><p><italic><tp:taxon-name><tp:taxon-name-part taxon-name-part-type="genus" reg="Euthycaelus">Euthycaelus</tp:taxon-name-part><tp:taxon-name-part taxon-name-part-type="species" reg="cunampia">cunampia</tp:taxon-name-part></tp:taxon-name></italic> sp. nov. represents the first published record of the genus and subfamily <tp:taxon-name><tp:taxon-name-part taxon-name-part-type="subfamily">Schismatothelinae</tp:taxon-name-part></tp:taxon-name> outside the Andean Region and the Eastern Cordillera for Colombia. This species constitutes the northernmost and westernmost record of the genus and subfamily for the country. Previously, the genus had a characteristic cis-Andean distribution over the Eastern Cordillera of Colombia and the Cordillera de Mérida in Venezuela (<xref ref-type="bibr" rid="B57">Valencia-Cuéllar et al. 2019</xref>). The geographic range of the genus <italic><tp:taxon-name><tp:taxon-name-part taxon-name-part-type="genus" reg="Euthycaelus">Euthycaelus</tp:taxon-name-part></tp:taxon-name></italic> was recently extended with the publication of <italic><tp:taxon-name><tp:taxon-name-part taxon-name-part-type="genus" reg="Euthycaelus">E.</tp:taxon-name-part><tp:taxon-name-part taxon-name-part-type="species" reg="quinteroi">quinteroi</tp:taxon-name-part></tp:taxon-name></italic> from Panama, which is distributed in the same biogeographical region as <italic><tp:taxon-name><tp:taxon-name-part taxon-name-part-type="genus" reg="Euthycaelus">E.</tp:taxon-name-part><tp:taxon-name-part taxon-name-part-type="species" reg="cunampia">cunampia</tp:taxon-name-part></tp:taxon-name></italic> sp. nov., in the Darien Gap, Chocó Biogeographical Region. This record extended the distribution of the genus to Central America. These latest records disrupt the distribution of the <italic><tp:taxon-name><tp:taxon-name-part taxon-name-part-type="genus" reg="Euthycaelus">Euthycaelus</tp:taxon-name-part></tp:taxon-name></italic>, now being interpreted as a disjunct distribution, offering new evidence of historical connections between the Pacific humid forests and the Andean forests of the Eastern Cordillera.</p></tp:treatment-sec><tp:treatment-sec><!--Section generated to contain objects referenced in tp:taxon-treatment.--><fig id="F1" position="float" orientation="portrait"><object-id xmlns:xlink="http://www.w3.org/1999/xlink" content-type="doi" xlink:type="simple">10.3897/zookeys.1166.101069.figure1</object-id><object-id xmlns:xlink="http://www.w3.org/1999/xlink" content-type="arpha" xlink:type="simple">B24E904B-7FC0-512A-A57F-D2EEF168AEF6</object-id><label>Figure 1.</label><caption><p>Tropical rainforest of the Jardín Botánico del Pacífico, Colombian Chocó Biogeographic Region <bold>A</bold> aerial view of the forest and the Pacific Ocean <bold>B</bold> overhead view of the forest.</p></caption><graphic xmlns:xlink="http://www.w3.org/1999/xlink" xlink:href="zookeys-1166-049_article-101069__-g001.jpg" position="float" orientation="portrait" xlink:type="simple" id="oo_860304.jpg"><uri content-type="original_file" xlink:type="simple">https://binary.pensoft.net/fig/860304</uri></graphic></fig><fig id="F2" position="float" orientation="portrait"><object-id xmlns:xlink="http://www.w3.org/1999/xlink" content-type="doi" xlink:type="simple">10.3897/zookeys.1166.101069.figure2</object-id><object-id xmlns:xlink="http://www.w3.org/1999/xlink" content-type="arpha" xlink:type="simple">0E433191-FECA-573E-9153-4942EF49C74D</object-id><label>Figure 2.</label><caption><p>Type locality of <italic><tp:taxon-name><tp:taxon-name-part taxon-name-part-type="genus" reg="Euthycaelus">Euthycaelus</tp:taxon-name-part><tp:taxon-name-part taxon-name-part-type="species" reg="cunampia">cunampia</tp:taxon-name-part></tp:taxon-name></italic> sp. nov, <italic><tp:taxon-name><tp:taxon-name-part taxon-name-part-type="genus" reg="Melloina">Melloina</tp:taxon-name-part><tp:taxon-name-part taxon-name-part-type="species" reg="pacifica">pacifica</tp:taxon-name-part></tp:taxon-name></italic> sp. nov., <italic><tp:taxon-name><tp:taxon-name-part taxon-name-part-type="genus" reg="Neischnocolus">Neischnocolus</tp:taxon-name-part><tp:taxon-name-part taxon-name-part-type="species" reg="mecana">mecana</tp:taxon-name-part></tp:taxon-name></italic> sp. nov., and <italic><tp:taxon-name><tp:taxon-name-part taxon-name-part-type="genus" reg="Ummidia">Ummidia</tp:taxon-name-part><tp:taxon-name-part taxon-name-part-type="species" reg="solana">solana</tp:taxon-name-part></tp:taxon-name></italic> sp. nov. <bold>A</bold> Geographic location of the Jardín Botánico del Pacífico (<abbrev xmlns:xlink="http://www.w3.org/1999/xlink" xlink:title="Jardín Botánico del Pacífico" id="ABBRID0EXOAC" xlink:type="simple">JBP</abbrev>), Chocó, Colombia <bold>B, C</bold> habitat.</p></caption><graphic xmlns:xlink="http://www.w3.org/1999/xlink" xlink:href="zookeys-1166-049_article-101069__-g002.jpg" position="float" orientation="portrait" xlink:type="simple" id="oo_860305.jpg"><uri content-type="original_file" xlink:type="simple">https://binary.pensoft.net/fig/860305</uri></graphic></fig></tp:treatment-sec><ref-list><ref id="B57"><mixed-citation xmlns:xlink="http://www.w3.org/1999/xlink" xlink:type="simple"><person-group><name name-style="western"><surname>Valencia-Cuéllar</surname><given-names>D</given-names></name><name name-style="western"><surname>Perafán</surname><given-names>C</given-names></name><name name-style="western"><surname>Guerrero</surname><given-names>RJ</given-names></name><name name-style="western"><surname>Leite Guadanucci</surname><given-names>JP</given-names></name></person-group> (<year>2019</year>) <article-title><tp:taxon-name><tp:taxon-name-part taxon-name-part-type="subfamily">Schismatothelinae</tp:taxon-name-part></tp:taxon-name> spiders (<tp:taxon-name><tp:taxon-name-part taxon-name-part-type="order">Araneae</tp:taxon-name-part></tp:taxon-name>, <tp:taxon-name><tp:taxon-name-part taxon-name-part-type="suborder">Mygalomorphae</tp:taxon-name-part></tp:taxon-name>, <tp:taxon-name><tp:taxon-name-part taxon-name-part-type="family">Theraphosidae</tp:taxon-name-part></tp:taxon-name>) from Colombia: Four new species and an approach to their diversity.</article-title><source>Zootaxa</source><volume>4545</volume>(<issue>4</issue>): <fpage>548</fpage>–<lpage>562</lpage>. <ext-link xlink:href="10.11646/zootaxa.4545.4.6" ext-link-type="doi" xlink:type="simple">https://doi.org/10.11646/zootaxa.4545.4.6</ext-link></mixed-citation></ref></ref-list></tp:taxon-treatment>
