# Supplementary material for: ﻿Four new species of mygalomorph spiders (Araneae, Halonoproctidae and Theraphosidae) from the Colombian Pacific region (Bahía Solano, Chocó)
Source: Zookeys. 2023 Jun 6;1166:49–90. doi: 10.3897/zookeys.1166.101069 (PMC10265498; doi:10.3897/zookeys.1166.101069)
Supplement: XML Treatment for Neischnocolus mecana [file zookeys.1166.101069-treatment4.xml]

<!DOCTYPE tp:taxon-treatment
  PUBLIC "-//TaxonX//DTD Taxonomic Treatment Publishing DTD v0 20100105//EN" "tax-treatment-NSO.dtd">
<tp:taxon-treatment xmlns:tp="http://www.plazi.org/taxpub"><tp:treatment-meta><kwd-group><label>Taxon classification</label><kwd>
                <named-content content-type="kingdom">Animalia</named-content>
              </kwd><kwd>
                <named-content content-type="order">Araneae</named-content>
              </kwd><kwd>
                <named-content content-type="family">Theraphosidae</named-content>
              </kwd></kwd-group><mixed-citation publication-type="journal"><person-group><name><surname>Echeverri</surname><given-names>Mariana</given-names></name><name><surname>Gómez Torres</surname><given-names>Sebastián</given-names></name><name><surname>Pinel</surname><given-names>Nicolás</given-names></name><name><surname>Perafán</surname><given-names>Carlos</given-names></name></person-group><article-title>﻿Four new species of mygalomorph spiders (<tp:taxon-name><tp:taxon-name-part taxon-name-part-type="order">Araneae</tp:taxon-name-part></tp:taxon-name>, <tp:taxon-name><tp:taxon-name-part taxon-name-part-type="family">Halonoproctidae</tp:taxon-name-part></tp:taxon-name> and <tp:taxon-name><tp:taxon-name-part taxon-name-part-type="family">Theraphosidae</tp:taxon-name-part></tp:taxon-name>) from the Colombian Pacific region (Bahía Solano, Chocó)</article-title><source>Zookeys</source><day>06</day><month>06</month><year>2023</year><volume>1166</volume><fpage>49</fpage><lpage>90</lpage><pub-id pub-id-type="doi">10.3897/zookeys.1166.101069</pub-id></mixed-citation></tp:treatment-meta><tp:nomenclature><label>﻿</label><tp:taxon-name>
              <object-id xmlns:xlink="http://www.w3.org/1999/xlink" content-type="arpha" xlink:type="simple">895FF42D-D5C8-5E6C-877F-9836DC85823F</object-id>
              <tp:taxon-name-part taxon-name-part-type="genus" reg="Neischnocolus">Neischnocolus</tp:taxon-name-part>
              <tp:taxon-name-part taxon-name-part-type="species" reg="mecana">mecana</tp:taxon-name-part>
              <object-id xmlns:xlink="http://www.w3.org/1999/xlink" content-type="zoobank" xlink:type="simple">https://zoobank.org/89DF166B-65AA-4F12-A1AA-3FFACD5A570F</object-id>
            </tp:taxon-name><tp:taxon-status xmlns:xlink="http://www.w3.org/1999/xlink" xlink:type="simple">sp. nov.</tp:taxon-status><xref ref-type="fig" rid="F23">Figs 23</xref><xref ref-type="fig" rid="F24">, 24</xref><xref ref-type="fig" rid="F25">, 25</xref><xref ref-type="fig" rid="F26">, 26</xref><xref ref-type="table" rid="T6">; Tables 6</xref><xref ref-type="table" rid="T7">, 7</xref></tp:nomenclature><tp:treatment-sec sec-type="type material" id="SECID0EODBI"><title>Type material.</title><p><bold><italic>Holotype</italic></bold> ♂: Colombia, Chocó, Bahía Solano, Jardín Botánico del Pacífico, <named-content xmlns:xlink="http://www.w3.org/1999/xlink" content-type="dwc:verbatimCoordinates" xlink:type="simple"><named-content content-type="geo-json" specific-use="{&#34;type&#34;:&#34;Point&#34;,&#34;coordinates&#34;:[-77.400000,6.380000]}" id="NCID0E3DBI" xlink:type="simple">6.38, -77.40</named-content></named-content>, elevation, 28 m a.s.l., 10–25 February 2022, M. Echeverri, S. Gómez Torres and C. Perafán leg. (<abbrev xmlns:xlink="http://www.w3.org/1999/xlink" xlink:title="Instituto de Ciencias Naturales" id="ABBRID0EBEBI" xlink:type="simple">ICN</abbrev> 12365). <bold><italic>Paratype</italic></bold> ♀: same data as holotype (<abbrev xmlns:xlink="http://www.w3.org/1999/xlink" xlink:title="Instituto de Ciencias Naturales" id="ABBRID0EIEBI" xlink:type="simple">ICN</abbrev> 12366).</p></tp:treatment-sec><tp:treatment-sec sec-type="etymology" id="SECID0EMEBI"><title>Etymology.</title><p>The specific epithet <italic><tp:taxon-name><tp:taxon-name-part taxon-name-part-type="genus" reg="Neischnocolus"/><tp:taxon-name-part taxon-name-part-type="species" reg="mecana">mecana</tp:taxon-name-part></tp:taxon-name></italic> is a noun in apposition related to one of the townships of the municipality of Bahía Solano, where the <abbrev xmlns:xlink="http://www.w3.org/1999/xlink" xlink:title="Jardín Botánico del Pacífico" id="ABBRID0E3EBI" xlink:type="simple">JBP</abbrev> is located. The name of this small town is due to the fact that it is located on the Mecana riverside, with crystalline waters and abundant biodiversity. The <abbrev xmlns:xlink="http://www.w3.org/1999/xlink" xlink:title="Jardín Botánico del Pacífico" id="ABBRID0EAFBI" xlink:type="simple">JBP</abbrev> promotes the conservation, research, and recovery of the native biodiversity of this region. We would like to pay tribute to its community and the <abbrev xmlns:xlink="http://www.w3.org/1999/xlink" xlink:title="Jardín Botánico del Pacífico" id="ABBRID0EEFBI" xlink:type="simple">JBP</abbrev> with this recognition.</p></tp:treatment-sec><tp:treatment-sec sec-type="diagnosis" id="SECID0EIFBI"><title>Diagnosis.</title><p>Male of <italic><tp:taxon-name><tp:taxon-name-part taxon-name-part-type="genus" reg="Neischnocolus">Neischnocolus</tp:taxon-name-part><tp:taxon-name-part taxon-name-part-type="species" reg="mecana">mecana</tp:taxon-name-part></tp:taxon-name></italic> sp. nov. can be distinguished from the other <italic><tp:taxon-name><tp:taxon-name-part taxon-name-part-type="genus" reg="Neischnocolus">Neischnocolus</tp:taxon-name-part></tp:taxon-name></italic> species by the following combination of morphological characters: shape of the palpal bulb piriform, with the tip of the embolus continuing the palpal organ axis (not perpendicular), well-developed prolateral (<abbrev xmlns:xlink="http://www.w3.org/1999/xlink" xlink:title="prolateral superior keel of palpal bulb" id="ABBRID0EAGBI" xlink:type="simple">PS</abbrev> and <abbrev xmlns:xlink="http://www.w3.org/1999/xlink" xlink:title="prolateral inferior keel of palpal bulb" id="ABBRID0EEGBI" xlink:type="simple">PI</abbrev>) and apical (A) keels with non-serrated edge, <abbrev xmlns:xlink="http://www.w3.org/1999/xlink" xlink:title="prolateral inferior keel of palpal bulb" id="ABBRID0EIGBI" xlink:type="simple">PI</abbrev> discontinuous, absence of retrolateral keel (R), and without granulation or microspikes on embolus or tegulum (Fig. <xref ref-type="fig" rid="F25">25A–D</xref>); palpal tibia with two distal retrolateral processes (Fig. <xref ref-type="fig" rid="F25">25F</xref>). Female of <italic><tp:taxon-name><tp:taxon-name-part taxon-name-part-type="genus" reg="Neischnocolus">Neischnocolus</tp:taxon-name-part><tp:taxon-name-part taxon-name-part-type="species" reg="mecana">mecana</tp:taxon-name-part></tp:taxon-name></italic> sp. nov. differs from other <italic><tp:taxon-name><tp:taxon-name-part taxon-name-part-type="genus" reg="Neischnocolus">Neischnocolus</tp:taxon-name-part></tp:taxon-name></italic> species in the spermatheca morphology consisting of a glandular and slightly sclerotized trapezoidal back-plate with small transverse keels, with two small asymmetrical tubiform seminal receptacles located on a small projected central portion of the atrium (Fig. <xref ref-type="fig" rid="F26">26F</xref>). Additionally, male and female have ventral coloration pattern (Figs <xref ref-type="fig" rid="F24">24B, E</xref>, <xref ref-type="fig" rid="F26">26B, E</xref>), and female has all body black color (Fig. <xref ref-type="fig" rid="F23">23B</xref>) (brown or reddish brown in the other species).</p></tp:treatment-sec><tp:treatment-sec sec-type="distribution" id="SECID0EWHBI"><title>Distribution.</title><p>Known only from the type locality (Figs <xref ref-type="fig" rid="F1">1</xref>, <xref ref-type="fig" rid="F2">2</xref>).</p></tp:treatment-sec><tp:treatment-sec sec-type="description" id="SECID0EEIBI"><title>Description.</title><p><bold>Male</bold> holotype (Figs <xref ref-type="fig" rid="F23">23A</xref>, <xref ref-type="fig" rid="F24">24</xref>, <xref ref-type="fig" rid="F25">25</xref>). Total length 30.5. Carapace: length 14.7, width 14.2; cephalic area slightly raised. Abdomen: length 14.7, width 10.0. Spinnerets: <abbrev xmlns:xlink="http://www.w3.org/1999/xlink" xlink:title="posterior lateral spinnerets" id="ABBRID0EYIBI" xlink:type="simple">PLS</abbrev> with three segments: total length 5.88 (basal 1.78, middle 1.70, apical digitiform 2.40); <abbrev xmlns:xlink="http://www.w3.org/1999/xlink" xlink:title="posterior median spinnerets" id="ABBRID0E3IBI" xlink:type="simple">PMS</abbrev> with one segment, length 1.14. (Fig. <xref ref-type="fig" rid="F24">24</xref>).</p><fig id="F23" position="float" orientation="portrait"><object-id xmlns:xlink="http://www.w3.org/1999/xlink" content-type="doi" xlink:type="simple">10.3897/zookeys.1166.101069.figure23</object-id><object-id xmlns:xlink="http://www.w3.org/1999/xlink" content-type="arpha" xlink:type="simple">6F5357D2-D78F-55FC-AF68-91DB05977E8E</object-id><label>Figure 23.</label><caption><p><italic><tp:taxon-name><tp:taxon-name-part taxon-name-part-type="genus" reg="Neischnocolus">Neischnocolus</tp:taxon-name-part><tp:taxon-name-part taxon-name-part-type="species" reg="mecana">mecana</tp:taxon-name-part></tp:taxon-name></italic> sp. nov., habitus <bold>A</bold> holotype male <bold>B</bold> paratype female.</p></caption><graphic xmlns:xlink="http://www.w3.org/1999/xlink" xlink:href="zookeys-1166-049_article-101069__-g023.jpg" position="float" orientation="portrait" xlink:type="simple" id="oo_860326.jpg"><uri content-type="original_file" xlink:type="simple">https://binary.pensoft.net/fig/860326</uri></graphic></fig><fig id="F24" position="float" orientation="portrait"><object-id xmlns:xlink="http://www.w3.org/1999/xlink" content-type="doi" xlink:type="simple">10.3897/zookeys.1166.101069.figure24</object-id><object-id xmlns:xlink="http://www.w3.org/1999/xlink" content-type="arpha" xlink:type="simple">C4AD492F-8E66-555C-8BC6-154F700235A3</object-id><label>Figure 24.</label><caption><p><italic><tp:taxon-name><tp:taxon-name-part taxon-name-part-type="genus" reg="Neischnocolus">Neischnocolus</tp:taxon-name-part><tp:taxon-name-part taxon-name-part-type="species" reg="mecana">mecana</tp:taxon-name-part></tp:taxon-name></italic> sp. nov., holotype male <bold>A, B</bold> abdomen <bold>A</bold> dorsal view <bold>B</bold> ventral view <bold>C</bold> carapace <bold>D</bold> labium and maxillae <bold>E</bold> sternum and coxae.</p></caption><graphic xmlns:xlink="http://www.w3.org/1999/xlink" xlink:href="zookeys-1166-049_article-101069__-g024.jpg" position="float" orientation="portrait" xlink:type="simple" id="oo_860327.jpg"><uri content-type="original_file" xlink:type="simple">https://binary.pensoft.net/fig/860327</uri></graphic></fig><fig id="F25" position="float" orientation="portrait"><object-id xmlns:xlink="http://www.w3.org/1999/xlink" content-type="doi" xlink:type="simple">10.3897/zookeys.1166.101069.figure25</object-id><object-id xmlns:xlink="http://www.w3.org/1999/xlink" content-type="arpha" xlink:type="simple">32554704-B7F2-5351-9254-090BBB4258ED</object-id><label>Figure 25.</label><caption><p><italic><tp:taxon-name><tp:taxon-name-part taxon-name-part-type="genus" reg="Neischnocolus">Neischnocolus</tp:taxon-name-part><tp:taxon-name-part taxon-name-part-type="species" reg="mecana">mecana</tp:taxon-name-part></tp:taxon-name></italic> sp. nov., holotype male <bold>A–D</bold> copulatory bulb <bold>A</bold> ventral view <bold>B</bold> dorsal view <bold>C</bold> prolateral view <bold>D</bold> retrolateral view <bold>E</bold> palpal tibia <bold>F</bold> apophysis tibial on leg I, prolateroventral view. Abbreviations: A = apical keel, <abbrev xmlns:xlink="http://www.w3.org/1999/xlink" xlink:title="prolateral branch of tibial apophysis" id="ABBRID0EFMBI" xlink:type="simple">PB</abbrev> = prolateral branch, <abbrev xmlns:xlink="http://www.w3.org/1999/xlink" xlink:title="prolateral inferior keel of palpal bulb" id="ABBRID0EJMBI" xlink:type="simple">PI</abbrev> = prolateral inferior keel, <abbrev xmlns:xlink="http://www.w3.org/1999/xlink" xlink:title="prolateral superior keel of palpal bulb" id="ABBRID0ENMBI" xlink:type="simple">PS</abbrev> = prolateral superior keel, <abbrev xmlns:xlink="http://www.w3.org/1999/xlink" xlink:title="retrolateral branch of tibial apophysis" id="ABBRID0ERMBI" xlink:type="simple">RB</abbrev> = retrolateral branch.</p></caption><graphic xmlns:xlink="http://www.w3.org/1999/xlink" xlink:href="zookeys-1166-049_article-101069__-g025.jpg" position="float" orientation="portrait" xlink:type="simple" id="oo_860328.jpg"><uri content-type="original_file" xlink:type="simple">https://binary.pensoft.net/fig/860328</uri></graphic></fig><p>Clypeus: absent. Ocular tubercle: ovoid, length 1.14, width 2.34; elevated, forwardly directed. Anterior eye row slightly procurved, posterior eye row slightly recurved. Eye diameters and interdistances: <abbrev xmlns:xlink="http://www.w3.org/1999/xlink" xlink:title="anterior median eyes" id="ABBRID0E3MBI" xlink:type="simple">AME</abbrev> 0.54 (circular), <abbrev xmlns:xlink="http://www.w3.org/1999/xlink" xlink:title="anterior lateral eyes" id="ABBRID0EANBI" xlink:type="simple">ALE</abbrev> 0.68 (oval), <abbrev xmlns:xlink="http://www.w3.org/1999/xlink" xlink:title="posterior median eyes" id="ABBRID0EENBI" xlink:type="simple">PME</abbrev> 0.40 (oval), <abbrev xmlns:xlink="http://www.w3.org/1999/xlink" xlink:title="posterior lateral eyes" id="ABBRID0EINBI" xlink:type="simple">PLE</abbrev> 0.55 (oval), <abbrev xmlns:xlink="http://www.w3.org/1999/xlink" xlink:title="anterior median eyes" id="ABBRID0EMNBI" xlink:type="simple">AME</abbrev>-<abbrev xmlns:xlink="http://www.w3.org/1999/xlink" xlink:title="anterior median eyes" id="ABBRID0EQNBI" xlink:type="simple">AME</abbrev> 0.30, <abbrev xmlns:xlink="http://www.w3.org/1999/xlink" xlink:title="anterior median eyes" id="ABBRID0EUNBI" xlink:type="simple">AME</abbrev>-<abbrev xmlns:xlink="http://www.w3.org/1999/xlink" xlink:title="anterior lateral eyes" id="ABBRID0EYNBI" xlink:type="simple">ALE</abbrev> 0.18, <abbrev xmlns:xlink="http://www.w3.org/1999/xlink" xlink:title="posterior median eyes" id="ABBRID0E3NBI" xlink:type="simple">PME</abbrev>-<abbrev xmlns:xlink="http://www.w3.org/1999/xlink" xlink:title="posterior median eyes" id="ABBRID0EAOBI" xlink:type="simple">PME</abbrev> 1.11, <abbrev xmlns:xlink="http://www.w3.org/1999/xlink" xlink:title="posterior median eyes" id="ABBRID0EEOBI" xlink:type="simple">PME</abbrev>-<abbrev xmlns:xlink="http://www.w3.org/1999/xlink" xlink:title="posterior lateral eyes" id="ABBRID0EIOBI" xlink:type="simple">PLE</abbrev> 0.19, <abbrev xmlns:xlink="http://www.w3.org/1999/xlink" xlink:title="posterior lateral eyes" id="ABBRID0EMOBI" xlink:type="simple">PLE</abbrev>-<abbrev xmlns:xlink="http://www.w3.org/1999/xlink" xlink:title="posterior lateral eyes" id="ABBRID0EQOBI" xlink:type="simple">PLE</abbrev> 1.80, <abbrev xmlns:xlink="http://www.w3.org/1999/xlink" xlink:title="anterior lateral eyes" id="ABBRID0EUOBI" xlink:type="simple">ALE</abbrev>-<abbrev xmlns:xlink="http://www.w3.org/1999/xlink" xlink:title="posterior lateral eyes" id="ABBRID0EYOBI" xlink:type="simple">PLE</abbrev> 0.24, <abbrev xmlns:xlink="http://www.w3.org/1999/xlink" xlink:title="anterior median eyes" id="ABBRID0E3OBI" xlink:type="simple">AME</abbrev>-<abbrev xmlns:xlink="http://www.w3.org/1999/xlink" xlink:title="posterior median eyes" id="ABBRID0EAPBI" xlink:type="simple">PME</abbrev> 0.16. Thoracic fovea: transverse, width 3.25; slightly procurved, deep, 8.75 from the anterior edge of carapace. Chelicerae basal segment: length 4.2, width 3.1; with 11 well-developed teeth on each furrow promargin, and a group of ca. 15 small teeth near last three basal promargin teeth. Maxillae (Fig. <xref ref-type="fig" rid="F24">24D</xref>): longer than wide, with the anterior prolateral lobe conical; with ca. 45 left / 34 right cuspules covering ca. 75% of the proximal edge. Labium (Fig. <xref ref-type="fig" rid="F24">24D</xref>): sub-rectangular, length 1.43, width 2.64, with ten cuspules on anterior edge. Labio-sternal junction: broad in the midline with two sigillae joined. Sternum (Fig. <xref ref-type="fig" rid="F24">24E</xref>): oval with raised posterior angle, length 6.19, width 5.15, with three pairs of sigillae heavily sclerotized. Sigillae: proximal pair circular, distal pairs oval; proximal pair separated by more than its diameter from the edge, middle pair separated by less than its diameter, and posterior pair separated by its diameter.</p><p>Legs pattern: IV&gt;I&gt;II&gt;III. Lengths of legs and palpal segments on Table <xref ref-type="table" rid="T6">6</xref>. Trichobothria: filiform and clavate; all tarsi with two irregular longitudinal rows of short claviform trichobothria. Tarsal claws: <abbrev xmlns:xlink="http://www.w3.org/1999/xlink" xlink:title="superior tarsal claw" id="ABBRID0EWPBI" xlink:type="simple">STC</abbrev> with a row of six or seven small teeth, <abbrev xmlns:xlink="http://www.w3.org/1999/xlink" xlink:title="inferior tarsal claw" id="ABBRID0E1PBI" xlink:type="simple">ITC</abbrev> absent. Scopulae: All tarsi 100% scopulate. Tarsal scopulae: tarsi I–III with scopula entire, tarsus IV divided by a wide band of longer conical setae; all tarsal scopulae with distal rhomboidal group of longer conical setae. Metatarsal scopulae extent: metatarsus I 60%, II 50%, III 15%, IV ascopulate. Plumose setae on retrolateral face of femur IV absent. Stridulatory bristles absent.</p><table-wrap id="T6" position="float" orientation="portrait"><label>Table 6.</label><caption><p><italic><tp:taxon-name><tp:taxon-name-part taxon-name-part-type="genus" reg="Neischnocolus">Neischnocolus</tp:taxon-name-part><tp:taxon-name-part taxon-name-part-type="species" reg="mecana">mecana</tp:taxon-name-part></tp:taxon-name></italic> sp. nov. Male holotype. Lengths of legs and palpal segments.</p></caption><table id="TID0EIRBI" rules="all"><tbody><tr><th rowspan="1" colspan="1"/><th rowspan="1" colspan="1">I</th><th rowspan="1" colspan="1">II</th><th rowspan="1" colspan="1">III</th><th rowspan="1" colspan="1">IV</th><th rowspan="1" colspan="1">Palp</th></tr><tr><td rowspan="1" colspan="1">Femur</td><td rowspan="1" colspan="1">14.95</td><td rowspan="1" colspan="1">14.16</td><td rowspan="1" colspan="1">13.02</td><td rowspan="1" colspan="1">16.18</td><td rowspan="1" colspan="1">9.45</td></tr><tr><td rowspan="1" colspan="1">Patella</td><td rowspan="1" colspan="1">7.75</td><td rowspan="1" colspan="1">7.37</td><td rowspan="1" colspan="1">6.15</td><td rowspan="1" colspan="1">6.55</td><td rowspan="1" colspan="1">5.51</td></tr><tr><td rowspan="1" colspan="1">Tibia</td><td rowspan="1" colspan="1">12.31</td><td rowspan="1" colspan="1">10.90</td><td rowspan="1" colspan="1">10.20</td><td rowspan="1" colspan="1">13.56</td><td rowspan="1" colspan="1">7.43</td></tr><tr><td rowspan="1" colspan="1">Metatarsus</td><td rowspan="1" colspan="1">11.02</td><td rowspan="1" colspan="1">10.91</td><td rowspan="1" colspan="1">12.01</td><td rowspan="1" colspan="1">18.56</td><td rowspan="1" colspan="1">-</td></tr><tr><td rowspan="1" colspan="1">Tarsus</td><td rowspan="1" colspan="1">6.87</td><td rowspan="1" colspan="1">6.06</td><td rowspan="1" colspan="1">4.89</td><td rowspan="1" colspan="1">6.32</td><td rowspan="1" colspan="1">3.51</td></tr><tr><td rowspan="1" colspan="1">Total</td><td rowspan="1" colspan="1">53</td><td rowspan="1" colspan="1">49.4</td><td rowspan="1" colspan="1">46.17</td><td rowspan="1" colspan="1">61.17</td><td rowspan="1" colspan="1">25.9</td></tr></tbody></table></table-wrap><p>Urticating setae: types I urticating setae present, subtype I<sub>c</sub> (<xref ref-type="bibr" rid="B26">Kaderka et al. 2019</xref>) and I modified (<xref ref-type="bibr" rid="B45">Pérez-Miles et al. 2008</xref>) / subtype I<sub>d</sub> (<xref ref-type="bibr" rid="B26">Kaderka et al. 2019</xref>), located in a dorsoposterior abdominal patch.</p><p>Spination: All femora, patellae, and tarsi 0. Legs I–II and palp 0. Tibiae: I–II 0; III d 0-0-1, v 0-1-2 <abbrev xmlns:xlink="http://www.w3.org/1999/xlink" xlink:title="apical" id="ABBRID0EPVBI" xlink:type="simple">ap</abbrev>, p 1-1-0, r 0-1-0; IV d 0-1-0, v 0-1-2 <abbrev xmlns:xlink="http://www.w3.org/1999/xlink" xlink:title="apical" id="ABBRID0ETVBI" xlink:type="simple">ap</abbrev>, p 0-1-1, r 0-0-1. Metatarsi: I–II 0; III d 0, v 0-2-4 (3 <abbrev xmlns:xlink="http://www.w3.org/1999/xlink" xlink:title="apical" id="ABBRID0EXVBI" xlink:type="simple">ap</abbrev>), p 1-1-1, r 0-1-1; IV d 0-0-1, v 2-3-4 (3 <abbrev xmlns:xlink="http://www.w3.org/1999/xlink" xlink:title="apical" id="ABBRID0E2VBI" xlink:type="simple">ap</abbrev>), p 1-1-1, r 0-1-1.</p><p>Palp (Fig. <xref ref-type="fig" rid="F25">25A–E</xref>): palpal bulb pyriform shape (Fig. <xref ref-type="fig" rid="F25">25A–D</xref>), embolus stout with the tip continuing the palpal organ axis, with two well-developed prolateral keels (<abbrev xmlns:xlink="http://www.w3.org/1999/xlink" xlink:title="prolateral superior keel of palpal bulb" id="ABBRID0EJWBI" xlink:type="simple">PS</abbrev> and <abbrev xmlns:xlink="http://www.w3.org/1999/xlink" xlink:title="prolateral inferior keel of palpal bulb" id="ABBRID0ENWBI" xlink:type="simple">PI</abbrev>) and apical keel (A) present, <abbrev xmlns:xlink="http://www.w3.org/1999/xlink" xlink:title="prolateral superior keel of palpal bulb" id="ABBRID0ERWBI" xlink:type="simple">PS</abbrev> discontinuous; without granulation on embolus or tegulum; tegular apophysis developed. Palpal tibia with two distinct subconical distal processes on retrolateral surface (Fig. <xref ref-type="fig" rid="F25">25E</xref>). Cymbium with two unequal lobes. Tibial apophysis (Fig. <xref ref-type="fig" rid="F25">25F</xref>): composed of two similar proventral branches, convergent, fused in their base. Flexion of metatarsus I retrolateral with respect to tibial apophysis.</p><p><bold><italic>Coloration</italic>.</bold> Living spiders: body color brown, carapace and femora dark brown, legs brown, and abdomen reddish brown. Ventral abdomen with patterns of dark spots (Fig. <xref ref-type="fig" rid="F24">24B</xref>) and coxae with anterior-proximal white spots (Fig. <xref ref-type="fig" rid="F24">24E</xref>). In alcohol: reddish brown.</p><p><bold>Female</bold> paratype (Figs <xref ref-type="fig" rid="F22">22B</xref>, <xref ref-type="fig" rid="F25">25</xref>). Total length 33.4. Carapace: length 15.0, width 14.5; cephalic area raised. Abdomen: length 17.6, width 14.0. Spinnerets: <abbrev xmlns:xlink="http://www.w3.org/1999/xlink" xlink:title="posterior lateral spinnerets" id="ABBRID0EYXBI" xlink:type="simple">PLS</abbrev> with three segments, total length 9.21 (basal 3.14, middle 2.58, apical digitiform 3.49); <abbrev xmlns:xlink="http://www.w3.org/1999/xlink" xlink:title="posterior median spinnerets" id="ABBRID0E3XBI" xlink:type="simple">PMS</abbrev> with one segment, length 2.05. (Fig. <xref ref-type="fig" rid="F26">26</xref>).</p><fig id="F26" position="float" orientation="portrait"><object-id xmlns:xlink="http://www.w3.org/1999/xlink" content-type="doi" xlink:type="simple">10.3897/zookeys.1166.101069.figure26</object-id><object-id xmlns:xlink="http://www.w3.org/1999/xlink" content-type="arpha" xlink:type="simple">A5948896-85F4-5623-9E6F-C271DA7F7FFC</object-id><label>Figure 26.</label><caption><p><italic><tp:taxon-name><tp:taxon-name-part taxon-name-part-type="genus" reg="Neischnocolus">Neischnocolus</tp:taxon-name-part><tp:taxon-name-part taxon-name-part-type="species" reg="mecana">mecana</tp:taxon-name-part></tp:taxon-name></italic> sp. nov., paratype female <bold>A, B</bold> abdomen <bold>A</bold> dorsal view <bold>B</bold> ventral view <bold>C</bold> carapace <bold>D</bold> labium and maxillae <bold>E</bold> sternum and coxae <bold>F</bold> spermathecae, ventral view. Abbreviation: <abbrev xmlns:xlink="http://www.w3.org/1999/xlink" xlink:title="seminal receptacles" id="ABBRID0EFZBI" xlink:type="simple">SR</abbrev> = seminal receptacles.</p></caption><graphic xmlns:xlink="http://www.w3.org/1999/xlink" xlink:href="zookeys-1166-049_article-101069__-g026.jpg" position="float" orientation="portrait" xlink:type="simple" id="oo_860329.jpg"><uri content-type="original_file" xlink:type="simple">https://binary.pensoft.net/fig/860329</uri></graphic></fig><p>Clypeus: absent. Ocular tubercle: ovoid, length 1.34, width 2.62; elevated, forwardly directed. Anterior eye row slightly procurved, posterior eye row slightly recurved. Eye sizes and interdistances: <abbrev xmlns:xlink="http://www.w3.org/1999/xlink" xlink:title="anterior median eyes" id="ABBRID0EQZBI" xlink:type="simple">AME</abbrev> 0.53 (circular), <abbrev xmlns:xlink="http://www.w3.org/1999/xlink" xlink:title="anterior lateral eyes" id="ABBRID0EUZBI" xlink:type="simple">ALE</abbrev> 0.70 (oval), <abbrev xmlns:xlink="http://www.w3.org/1999/xlink" xlink:title="posterior median eyes" id="ABBRID0EYZBI" xlink:type="simple">PME</abbrev> 0.41 (oval), <abbrev xmlns:xlink="http://www.w3.org/1999/xlink" xlink:title="posterior lateral eyes" id="ABBRID0E3ZBI" xlink:type="simple">PLE</abbrev> 0.50 (oval), <abbrev xmlns:xlink="http://www.w3.org/1999/xlink" xlink:title="anterior median eyes" id="ABBRID0EA1BI" xlink:type="simple">AME</abbrev>-<abbrev xmlns:xlink="http://www.w3.org/1999/xlink" xlink:title="anterior median eyes" id="ABBRID0EE1BI" xlink:type="simple">AME</abbrev> 0.34, <abbrev xmlns:xlink="http://www.w3.org/1999/xlink" xlink:title="anterior median eyes" id="ABBRID0EI1BI" xlink:type="simple">AME</abbrev>-<abbrev xmlns:xlink="http://www.w3.org/1999/xlink" xlink:title="anterior lateral eyes" id="ABBRID0EM1BI" xlink:type="simple">ALE</abbrev> 0.30, <abbrev xmlns:xlink="http://www.w3.org/1999/xlink" xlink:title="posterior median eyes" id="ABBRID0EQ1BI" xlink:type="simple">PME</abbrev>-<abbrev xmlns:xlink="http://www.w3.org/1999/xlink" xlink:title="posterior median eyes" id="ABBRID0EU1BI" xlink:type="simple">PME</abbrev> 1.27, <abbrev xmlns:xlink="http://www.w3.org/1999/xlink" xlink:title="posterior median eyes" id="ABBRID0EY1BI" xlink:type="simple">PME</abbrev>-<abbrev xmlns:xlink="http://www.w3.org/1999/xlink" xlink:title="posterior lateral eyes" id="ABBRID0E31BI" xlink:type="simple">PLE</abbrev> 0.26, <abbrev xmlns:xlink="http://www.w3.org/1999/xlink" xlink:title="posterior lateral eyes" id="ABBRID0EA2BI" xlink:type="simple">PLE</abbrev>-<abbrev xmlns:xlink="http://www.w3.org/1999/xlink" xlink:title="posterior lateral eyes" id="ABBRID0EE2BI" xlink:type="simple">PLE</abbrev> 2.00, <abbrev xmlns:xlink="http://www.w3.org/1999/xlink" xlink:title="anterior lateral eyes" id="ABBRID0EI2BI" xlink:type="simple">ALE</abbrev>-<abbrev xmlns:xlink="http://www.w3.org/1999/xlink" xlink:title="posterior lateral eyes" id="ABBRID0EM2BI" xlink:type="simple">PLE</abbrev> 0.36, <abbrev xmlns:xlink="http://www.w3.org/1999/xlink" xlink:title="anterior median eyes" id="ABBRID0EQ2BI" xlink:type="simple">AME</abbrev>-<abbrev xmlns:xlink="http://www.w3.org/1999/xlink" xlink:title="posterior median eyes" id="ABBRID0EU2BI" xlink:type="simple">PME</abbrev> 0.21. Thoracic fovea: transverse, width 3.50; slightly procurved, deep, 9.11 from the anterior edge of carapace. Chelicerae basal segment: length 5.1, width 3.6; with 11 well-developed teeth on each furrow promargin, and a group of ca. 12 small teeth near last three basal promargin teeth. Maxillae (Fig. <xref ref-type="fig" rid="F26">26D</xref>): longer than wide, with the anterior prolateral lobe conical; with ca. 50 cuspules covering ca. 70% of the proximal edge. Labium (Fig. <xref ref-type="fig" rid="F26">26D</xref>): sub-quadrate, length 1.17, width 2.14, with 22 cuspules on anterior edge. Labio-sternal junction: broad in the midline with two sigillae joined. Sternum (Fig. <xref ref-type="fig" rid="F26">26E</xref>): rounded with raised posterior angle, length 6.19, width 6.18, with three pairs of sigillae heavily sclerotized. Sigillae: oval, proximal pair separated by more than its diameter from the edge, posterior pairs separated by its diameter.</p><p>Legs pattern: IV&gt;I&gt;II&gt;III. Lengths of legs and palpal segments on Table <xref ref-type="table" rid="T7">7</xref>. Trichobothria: filiform and clavate; all tarsi with two irregular longitudinal rows of short claviform trichobothria. Tarsal claws: <abbrev xmlns:xlink="http://www.w3.org/1999/xlink" xlink:title="superior tarsal claw" id="ABBRID0EK3BI" xlink:type="simple">STC</abbrev> with a row of five or six small teeth, <abbrev xmlns:xlink="http://www.w3.org/1999/xlink" xlink:title="inferior tarsal claw" id="ABBRID0EO3BI" xlink:type="simple">ITC</abbrev> absent. Scopulae: All tarsi 100% scopulate. Tarsal scopulae: tarsi I–III scopula entire, tarsus IV divided by a wide band of longer conical setae; all tarsal scopula with distal rhomboidal group of longer conical setae. Metatarsal scopulae extent: metatarsus I 90%, II 50%, III 30%, IV ascopulate. Plumose setae on retrolateral face of femur IV absent. Stridulatory bristles absent.</p><table-wrap id="T7" position="float" orientation="portrait"><label>Table 7.</label><caption><p><italic><tp:taxon-name><tp:taxon-name-part taxon-name-part-type="genus" reg="Neischnocolus">Neischnocolus</tp:taxon-name-part><tp:taxon-name-part taxon-name-part-type="species" reg="mecana">mecana</tp:taxon-name-part></tp:taxon-name></italic> sp. nov. Female paratype. Lengths of legs and palpal segments.</p></caption><table id="TID0ENZBI" rules="all"><tbody><tr><th rowspan="1" colspan="1"/><th rowspan="1" colspan="1">I</th><th rowspan="1" colspan="1">II</th><th rowspan="1" colspan="1">III</th><th rowspan="1" colspan="1">IV</th><th rowspan="1" colspan="1">Palp</th></tr><tr><td rowspan="1" colspan="1">Femur</td><td rowspan="1" colspan="1">11.24</td><td rowspan="1" colspan="1">10.50</td><td rowspan="1" colspan="1">8.79</td><td rowspan="1" colspan="1">12.07</td><td rowspan="1" colspan="1">9.16</td></tr><tr><td rowspan="1" colspan="1">Patella</td><td rowspan="1" colspan="1">7.53</td><td rowspan="1" colspan="1">6.34</td><td rowspan="1" colspan="1">5.54</td><td rowspan="1" colspan="1">6.57</td><td rowspan="1" colspan="1">5.90</td></tr><tr><td rowspan="1" colspan="1">Tibia</td><td rowspan="1" colspan="1">8.04</td><td rowspan="1" colspan="1">6.54</td><td rowspan="1" colspan="1">6.30</td><td rowspan="1" colspan="1">8.80</td><td rowspan="1" colspan="1">6.14</td></tr><tr><td rowspan="1" colspan="1">Metatarsus</td><td rowspan="1" colspan="1">6.20</td><td rowspan="1" colspan="1">5.83</td><td rowspan="1" colspan="1">7.69</td><td rowspan="1" colspan="1">12.07</td><td rowspan="1" colspan="1">-</td></tr><tr><td rowspan="1" colspan="1">Tarsus</td><td rowspan="1" colspan="1">4.00</td><td rowspan="1" colspan="1">3.34</td><td rowspan="1" colspan="1">3.82</td><td rowspan="1" colspan="1">4.17</td><td rowspan="1" colspan="1">5.27</td></tr><tr><td rowspan="1" colspan="1">Total</td><td rowspan="1" colspan="1">37.01</td><td rowspan="1" colspan="1">32.55</td><td rowspan="1" colspan="1">32.14</td><td rowspan="1" colspan="1">43.68</td><td rowspan="1" colspan="1">26.47</td></tr></tbody></table></table-wrap><p>Urticating setae: types I urticating setae present, subtype I<sub>c</sub> (<xref ref-type="bibr" rid="B26">Kaderka et al. 2019</xref>) and I modified (<xref ref-type="bibr" rid="B45">Pérez-Miles et al. 2008</xref>) / subtype I<sub>d</sub> (<xref ref-type="bibr" rid="B26">Kaderka et al. 2019</xref>), located in a dorsoposterior abdominal patch; with a clearly higher proportion of urticating setae subtype I<sub>d</sub> (100:1).</p><p>Spination: All femora, patellae, and tarsi 0. Tibiae: palp 0-0-2 <abbrev xmlns:xlink="http://www.w3.org/1999/xlink" xlink:title="apical" id="ABBRID0EFCCI" xlink:type="simple">ap</abbrev>; I d 0, v 0-0-2 <abbrev xmlns:xlink="http://www.w3.org/1999/xlink" xlink:title="apical" id="ABBRID0EJCCI" xlink:type="simple">ap</abbrev>, p 0, r 0; II d 0, v 0-0-3 <abbrev xmlns:xlink="http://www.w3.org/1999/xlink" xlink:title="apical" id="ABBRID0ENCCI" xlink:type="simple">ap</abbrev>, p 0-1-0, r 0; III d 1-0-0, v 0-1-3 <abbrev xmlns:xlink="http://www.w3.org/1999/xlink" xlink:title="apical" id="ABBRID0ERCCI" xlink:type="simple">ap</abbrev>, p 1-1-0, r 0-1-1; IV d 0, v 0-1-3 <abbrev xmlns:xlink="http://www.w3.org/1999/xlink" xlink:title="apical" id="ABBRID0EVCCI" xlink:type="simple">ap</abbrev>, p 1-1-0, r 1-1-1. Metatarsi: I 0; II d 0, v 0-1-2 <abbrev xmlns:xlink="http://www.w3.org/1999/xlink" xlink:title="apical" id="ABBRID0EZCCI" xlink:type="simple">ap</abbrev>, p 0-1-0, r 0; III d 0-1-1, v 0-3-2 <abbrev xmlns:xlink="http://www.w3.org/1999/xlink" xlink:title="apical" id="ABBRID0E4CCI" xlink:type="simple">ap</abbrev>, p 0-0-1 <abbrev xmlns:xlink="http://www.w3.org/1999/xlink" xlink:title="apical" id="ABBRID0EBDCI" xlink:type="simple">ap</abbrev>, r 0-0-1 <abbrev xmlns:xlink="http://www.w3.org/1999/xlink" xlink:title="apical" id="ABBRID0EFDCI" xlink:type="simple">ap</abbrev>; IV d 0-0-1, v 3-4-5 (3 <abbrev xmlns:xlink="http://www.w3.org/1999/xlink" xlink:title="apical" id="ABBRID0EJDCI" xlink:type="simple">ap</abbrev>), p 1-2-0, r 0-1-1.</p><p>Spermathecae (Fig. <xref ref-type="fig" rid="F26">26F</xref>): consisting of a glandular and slightly sclerotized trapezoidal back-plate with small transverse keels, with two small asymmetrical tubiform seminal receptacles located on a short projected central portion of the atrium.</p><p><bold><italic>Coloration</italic>.</bold> Living spiders: carapace, abdomen, and legs black, legs with light-colored stripes at the joints. Ventral abdomen with patterns of dark spots (Fig. <xref ref-type="fig" rid="F26">26B</xref>) and coxae with anterior-proximal white spots (Fig. <xref ref-type="fig" rid="F26">26E</xref>). In alcohol: reddish brown, darker than male.</p></tp:treatment-sec><tp:treatment-sec sec-type="remarks" id="SECID0ECECI"><title>Remarks.</title><p><italic><tp:taxon-name><tp:taxon-name-part taxon-name-part-type="genus" reg="Neischnocolus">Neischnocolus</tp:taxon-name-part><tp:taxon-name-part taxon-name-part-type="species" reg="mecana">mecana</tp:taxon-name-part></tp:taxon-name></italic> sp. nov. it is the fourth species of the genus described for Colombia and it is the first record of <italic><tp:taxon-name><tp:taxon-name-part taxon-name-part-type="genus" reg="Neischnocolus">Neischnocolus</tp:taxon-name-part></tp:taxon-name></italic> for the Chocó biogeographic region, as well as the first record for the Colombian Pacific. With this description, the known geographic range of the genus is extended. Currently, <italic><tp:taxon-name><tp:taxon-name-part taxon-name-part-type="genus" reg="Neischnocolus">Neischnocolus</tp:taxon-name-part></tp:taxon-name></italic> is distributed in Colombia in the Andean, Amazonian, and Pacific regions. It is known that <italic><tp:taxon-name><tp:taxon-name-part taxon-name-part-type="genus" reg="Neischnocolus">Neischnocolus</tp:taxon-name-part></tp:taxon-name></italic> is widely distributed in the Colombian territory, with a very extensive geographical and altitudinal range, and that most of its diversity has not yet been described (<xref ref-type="bibr" rid="B40">Perafán 2017</xref>).</p></tp:treatment-sec><tp:treatment-sec><!--Section generated to contain objects referenced in tp:taxon-treatment.--><fig id="F1" position="float" orientation="portrait"><object-id xmlns:xlink="http://www.w3.org/1999/xlink" content-type="doi" xlink:type="simple">10.3897/zookeys.1166.101069.figure1</object-id><object-id xmlns:xlink="http://www.w3.org/1999/xlink" content-type="arpha" xlink:type="simple">B24E904B-7FC0-512A-A57F-D2EEF168AEF6</object-id><label>Figure 1.</label><caption><p>Tropical rainforest of the Jardín Botánico del Pacífico, Colombian Chocó Biogeographic Region <bold>A</bold> aerial view of the forest and the Pacific Ocean <bold>B</bold> overhead view of the forest.</p></caption><graphic xmlns:xlink="http://www.w3.org/1999/xlink" xlink:href="zookeys-1166-049_article-101069__-g001.jpg" position="float" orientation="portrait" xlink:type="simple" id="oo_860304.jpg"><uri content-type="original_file" xlink:type="simple">https://binary.pensoft.net/fig/860304</uri></graphic></fig><fig id="F2" position="float" orientation="portrait"><object-id xmlns:xlink="http://www.w3.org/1999/xlink" content-type="doi" xlink:type="simple">10.3897/zookeys.1166.101069.figure2</object-id><object-id xmlns:xlink="http://www.w3.org/1999/xlink" content-type="arpha" xlink:type="simple">0E433191-FECA-573E-9153-4942EF49C74D</object-id><label>Figure 2.</label><caption><p>Type locality of <italic><tp:taxon-name><tp:taxon-name-part taxon-name-part-type="genus" reg="Euthycaelus">Euthycaelus</tp:taxon-name-part><tp:taxon-name-part taxon-name-part-type="species" reg="cunampia">cunampia</tp:taxon-name-part></tp:taxon-name></italic> sp. nov, <italic><tp:taxon-name><tp:taxon-name-part taxon-name-part-type="genus" reg="Melloina">Melloina</tp:taxon-name-part><tp:taxon-name-part taxon-name-part-type="species" reg="pacifica">pacifica</tp:taxon-name-part></tp:taxon-name></italic> sp. nov., <italic><tp:taxon-name><tp:taxon-name-part taxon-name-part-type="genus" reg="Neischnocolus">Neischnocolus</tp:taxon-name-part><tp:taxon-name-part taxon-name-part-type="species" reg="mecana">mecana</tp:taxon-name-part></tp:taxon-name></italic> sp. nov., and <italic><tp:taxon-name><tp:taxon-name-part taxon-name-part-type="genus" reg="Ummidia">Ummidia</tp:taxon-name-part><tp:taxon-name-part taxon-name-part-type="species" reg="solana">solana</tp:taxon-name-part></tp:taxon-name></italic> sp. nov. <bold>A</bold> Geographic location of the Jardín Botánico del Pacífico (<abbrev xmlns:xlink="http://www.w3.org/1999/xlink" xlink:title="Jardín Botánico del Pacífico" id="ABBRID0EXOAC" xlink:type="simple">JBP</abbrev>), Chocó, Colombia <bold>B, C</bold> habitat.</p></caption><graphic xmlns:xlink="http://www.w3.org/1999/xlink" xlink:href="zookeys-1166-049_article-101069__-g002.jpg" position="float" orientation="portrait" xlink:type="simple" id="oo_860305.jpg"><uri content-type="original_file" xlink:type="simple">https://binary.pensoft.net/fig/860305</uri></graphic></fig><fig id="F22" position="float" orientation="portrait"><object-id xmlns:xlink="http://www.w3.org/1999/xlink" content-type="doi" xlink:type="simple">10.3897/zookeys.1166.101069.figure22</object-id><object-id xmlns:xlink="http://www.w3.org/1999/xlink" content-type="arpha" xlink:type="simple">7EFF64D8-462E-5970-989D-3FC1FAB9B93B</object-id><label>Figure 22.</label><caption><p><italic><tp:taxon-name><tp:taxon-name-part taxon-name-part-type="genus" reg="Euthycaelus">Euthycaelus</tp:taxon-name-part><tp:taxon-name-part taxon-name-part-type="species" reg="cunampia">cunampia</tp:taxon-name-part></tp:taxon-name></italic> sp. nov., holotype male <bold>A–E</bold> palpal bulb <bold>A</bold> ventral view <bold>B</bold> dorsal view <bold>C</bold> prolateral view <bold>D</bold> retrolateral view <bold>E</bold> detail of prolateral keels <bold>F</bold> tibial apophysis on leg I, prolateral view <bold>G</bold> palpal tibia. Arrow indicates prolateral keels. Abbreviations: <abbrev xmlns:xlink="http://www.w3.org/1999/xlink" xlink:title="prolateral branch of tibial apophysis" id="ABBRID0EFTAI" xlink:type="simple">PB</abbrev> = prolateral branch, <abbrev xmlns:xlink="http://www.w3.org/1999/xlink" xlink:title="retrolateral branch of tibial apophysis" id="ABBRID0EJTAI" xlink:type="simple">RB</abbrev> = retrolateral branch.</p></caption><graphic xmlns:xlink="http://www.w3.org/1999/xlink" xlink:href="zookeys-1166-049_article-101069__-g022.jpg" position="float" orientation="portrait" xlink:type="simple" id="oo_860325.jpg"><uri content-type="original_file" xlink:type="simple">https://binary.pensoft.net/fig/860325</uri></graphic></fig></tp:treatment-sec><ref-list><ref id="B26"><mixed-citation xmlns:xlink="http://www.w3.org/1999/xlink" xlink:type="simple"><person-group><name name-style="western"><surname>Kaderka</surname><given-names>R</given-names></name><name name-style="western"><surname>Bulantová</surname><given-names>J</given-names></name><name name-style="western"><surname>Heneberg</surname><given-names>P</given-names></name><name name-style="western"><surname>Řezáč</surname><given-names>M</given-names></name></person-group> (<year>2019</year>) Urticating setae of tarantulas (<tp:taxon-name><tp:taxon-name-part taxon-name-part-type="order">Araneae</tp:taxon-name-part></tp:taxon-name>: <tp:taxon-name><tp:taxon-name-part taxon-name-part-type="family">Theraphosidae</tp:taxon-name-part></tp:taxon-name>): Morphology, revision of typology and terminology and implications for taxonomy. PLoS ONE 14(11): e0224384. <ext-link xlink:href="10.1371/journal.pone.0224384" ext-link-type="doi" xlink:type="simple">https://doi.org/10.1371/journal.pone.0224384</ext-link></mixed-citation></ref><ref id="B45"><mixed-citation xmlns:xlink="http://www.w3.org/1999/xlink" xlink:type="simple"><person-group><name name-style="western"><surname>Pérez-Miles</surname><given-names>F</given-names></name><name name-style="western"><surname>Gabriel</surname><given-names>R</given-names></name><name name-style="western"><surname>Miglio</surname><given-names>L</given-names></name><name name-style="western"><surname>Bonaldo</surname><given-names>A</given-names></name><name name-style="western"><surname>Gallon</surname><given-names>R</given-names></name><name name-style="western"><surname>Jimenez</surname><given-names>JJ</given-names></name><name name-style="western"><surname>Bertani</surname><given-names>R</given-names></name></person-group> (<year>2008</year>) <article-title><italic><tp:taxon-name><tp:taxon-name-part taxon-name-part-type="genus">Ami</tp:taxon-name-part></tp:taxon-name></italic>, a new theraphosid genus from Central and South America, with the description of six new species (<tp:taxon-name><tp:taxon-name-part taxon-name-part-type="order">Araneae</tp:taxon-name-part></tp:taxon-name>: <tp:taxon-name><tp:taxon-name-part taxon-name-part-type="suborder">Mygalomorphae</tp:taxon-name-part></tp:taxon-name>).</article-title><source>Zootaxa</source><volume>1915</volume>: <fpage>54</fpage>–<lpage>68</lpage>. <ext-link xlink:href="10.11646/zootaxa.1915.1.3" ext-link-type="doi" xlink:type="simple">https://doi.org/10.11646/zootaxa.1915.1.3</ext-link></mixed-citation></ref><ref id="B40"><mixed-citation xmlns:xlink="http://www.w3.org/1999/xlink" xlink:type="simple"><person-group><name name-style="western"><surname>Perafán</surname><given-names>C</given-names></name></person-group> (<year>2017</year>) Distribución actual e histórica del infraorden <tp:taxon-name><tp:taxon-name-part taxon-name-part-type="suborder">Mygalomorphae</tp:taxon-name-part></tp:taxon-name> (<tp:taxon-name><tp:taxon-name-part taxon-name-part-type="order">Araneae</tp:taxon-name-part></tp:taxon-name>) en los Andes del norte. PhD thesis, Universidad de la República, Montevideo, Uruguay.</mixed-citation></ref></ref-list></tp:taxon-treatment>
